# Supplementary material for: Disease- and sex-specific differences in patients with heart valve disease: a proteome study
Source: Life Sci Alliance. 2023 Jan 10;6(3):e202201411. doi: 10.26508/lsa.202201411 (PMC9834574; doi:10.26508/lsa.202201411)
Supplement: Supplementary file 3 [file LSA-2022-01411_TableS3.xlsx]

## Sheet: all_up
GO term enrichment results of proteins with a negative log2 fold change in the sex-stratified analyses. Results were generated using gprofiler2 with false discovery rate set to 5%.
F = female, M = male
up = positive log2 fold change in differential expression analysis, do = negative log2 fold change in differential expression analysis
AS = aortic valve stenosis, MR = mitral valve regurgitation, CON = controls
BP = biological processes, CC = cellular compartment, MF = molecular function
term_id	source	term_name	AS_M_exclusive_up_p_value	MR_F_exclusive_up_p_value	MR_M_exclusive_up_p_value	AS_M_exclusive_up_intersection	AS_M_exclusive_up_intersection_size	MR_F_exclusive_up_intersection	MR_F_exclusive_up_intersection_size	MR_M_exclusive_up_intersection	MR_M_exclusive_up_intersection_size	annotation
GO:0002455	GO:BP	humoral immune response mediated by circulating immunoglobulin	7.02352312110805e-06		0.00133428683053838	C8G,IGLV6-57,C8B,C4BPA,C1QC,IGLL5,C6,C8A,CFI,C2,C3,CLU,HPX,C9,SERPING1	15			IGLV3-25,C8G,C1QC,IGLL5,IGKV3-15,C2,SERPING1,IGLC3,C3,HPX	10	other terms
GO:0002576	GO:BP	platelet degranulation	0.000155535351894862		1.85974200704962e-05	PROS1,PLG,APOH,FGA,TF,CLU,ITIH4,FGG,FGB,FN1,SERPINF2,SERPING1	12			ISLR,PLG,APOA1,SERPING1,AHSG,ITIH4,APOH,FGA,A1BG,TF,FGB,FGG	12	other terms
GO:0002697	GO:BP	regulation of immune effector process			0.0160207010926979					IGLV3-25,PGLYRP2,C8G,C1QC,RBP4,IGKV3-15,C2,APOA1,SERPING1,APOA2,IGLC3,C3,HPX,F2,CFB	15	other terms
GO:0002920	GO:BP	regulation of humoral immune response	4.93625610525109e-09		0.000455290498054344	C8G,IGLV6-57,C8B,C4BPA,C1QC,CFHR1,PROS1,C6,C8A,CFI,C2,VTN,C3,CLU,HPX,C9,F2,SERPING1	18			IGLV3-25,C8G,C1QC,IGKV3-15,C2,SERPING1,IGLC3,C3,HPX,F2,CFB	11	other terms
GO:0006956	GO:BP	complement activation	2.55285681846241e-07		0.00231989325385858	C8G,IGLV6-57,C8B,C4BPA,C1QC,CFHR1,PROS1,IGLL5,C6,C8A,CFI,C2,VTN,C3,CLU,C9,F2,SERPING1	18			IGLV3-25,C8G,C1QC,IGLL5,IGKV3-15,C2,SERPING1,IGLC3,C3,F2,CFB	11	other terms
GO:0006957	GO:BP	complement activation, alternative pathway	0.000440492018338455			C8G,C8B,C8A,C3,C9	5					other terms
GO:0006958	GO:BP	complement activation, classical pathway	1.31162236774886e-05		0.00126844985206638	C8G,IGLV6-57,C8B,C4BPA,C1QC,IGLL5,C6,C8A,CFI,C2,C3,CLU,C9,SERPING1	14			IGLV3-25,C8G,C1QC,IGLL5,IGKV3-15,C2,SERPING1,IGLC3,C3	9	other terms
GO:0006959	GO:BP	humoral immune response	9.12695522313652e-06		0.000929917200990494	C8G,JCHAIN,IGLV6-57,C8B,C4BPA,C1QC,CFHR1,PROS1,IGLL5,C6,C8A,CFI,FGA,TF,C2,VTN,C3,CLU,HPX,FGB,C9,F2,SERPING1	23			IGLV3-25,JCHAIN,PGLYRP2,C8G,C1QC,IGLL5,IGKV3-15,C2,SERPING1,IGLC3,C3,FGA,TF,FGB,HPX,F2,CFB	17	other terms
GO:0007596	GO:BP	blood coagulation										other terms
GO:0007597	GO:BP	blood coagulation, intrinsic pathway			0.00679031058112394					SERPING1,APOH,SERPINC1,F2	4	other terms
GO:0010873	GO:BP	positive regulation of cholesterol esterification			0.00466012251000907					APOA4,APOA1,APOA2	3	other terms
GO:0010903	GO:BP	negative regulation of very-low-density lipoprotein particle remodeling			0.0186888530889108					APOA1,APOA2	2	other terms
GO:0010951	GO:BP	negative regulation of endopeptidase activity										other terms
GO:0015701	GO:BP	bicarbonate transport										other terms
GO:0019835	GO:BP	cytolysis	8.94943455432322e-05			C8G,C8B,CFHR1,C6,C8A,C9,F2	7					other terms
GO:0030193	GO:BP	regulation of blood coagulation			0.000622126507114244					PLG,SERPING1,APOH,FGA,FGB,FGG,SERPINC1,F2	8	other terms
GO:0030195	GO:BP	negative regulation of blood coagulation	5.12066251368118e-07			SERPINE2,PROS1,PLG,APOH,FGA,VTN,FGG,FGB,SERPINF2,F2,SERPING1	11					other terms
GO:0030199	GO:BP	collagen fibril organization										ECM
GO:0030300	GO:BP	regulation of intestinal cholesterol absorption										other terms
GO:0030449	GO:BP	regulation of complement activation	4.1495059380762e-09		0.000495482391841647	C8G,IGLV6-57,C8B,C4BPA,C1QC,CFHR1,PROS1,C6,C8A,CFI,C2,VTN,C3,CLU,C9,F2,SERPING1	17			IGLV3-25,C8G,C1QC,IGKV3-15,C2,SERPING1,IGLC3,C3,F2,CFB	10	other terms
GO:0031639	GO:BP	plasminogen activation	0.000155535351894862		0.0128698777998649	SERPINE2,APOH,FGA,FGG,FGB,SERPINF2	6			APOH,FGA,FGB,FGG	4	other terms
GO:0034114	GO:BP	regulation of heterotypic cell-cell adhesion			0.0149044888699069					APOA1,FGA,FGB,FGG	4	other terms
GO:0034116	GO:BP	positive regulation of heterotypic cell-cell adhesion			0.0368313876117602					FGA,FGB,FGG	3	other terms
GO:0034371	GO:BP	chylomicron remodeling										other terms
GO:0034372	GO:BP	very-low-density lipoprotein particle remodeling										other terms
GO:0038063	GO:BP	collagen-activated tyrosine kinase receptor signaling pathway										ECM
GO:0042730	GO:BP	fibrinolysis	1.28521922254554e-07		1.85974200704962e-05	PROS1,PLG,APOH,FGA,FGG,FGB,SERPINF2,F2,SERPING1	9			PLG,SERPING1,APOH,FGA,FGB,FGG,F2	7	other terms
GO:0042744	GO:BP	hydrogen peroxide catabolic process										other terms
GO:0043691	GO:BP	reverse cholesterol transport										other terms
GO:0050766	GO:BP	positive regulation of phagocytosis			0.0254921090157399					C2,APOA1,APOA2,AHSG,C3	5	other terms
GO:0051006	GO:BP	positive regulation of lipoprotein lipase activity			0.0083168028529113					APOA4,APOA1,APOH	3	other terms
GO:0051180	GO:BP	vitamin transport			0.0253076125528658					AFM,SLC2A1,APOA1,GC	4	other terms
GO:0051918	GO:BP	negative regulation of fibrinolysis	0.00141199014856583		0.014648120161372	PLG,APOH,SERPINF2,F2	4			PLG,APOH,F2	3	other terms
GO:0061041	GO:BP	regulation of wound healing										other terms
GO:0061045	GO:BP	negative regulation of wound healing										other terms
GO:0070527	GO:BP	platelet aggregation	0.0124621744363566			SERPINE2,COMP,FGA,FGG,FGB,FN1,TLN1,CLIC1	8					other terms
GO:0072376	GO:BP	protein activation cascade			1.85974200704962e-05					SERPING1,APOH,FGA,FGB,FGG,SERPINC1,F2	7	other terms
GO:0072378	GO:BP	blood coagulation, fibrin clot formation	4.81470347837445e-05			APOH,FGA,FGG,FGB,FN1,F2,SERPING1	7					other terms
GO:0098883	GO:BP	synapse pruning										other terms
GO:1900024	GO:BP	regulation of substrate adhesion-dependent cell spreading			0.0276123569763951					POSTN,APOA1,FGA,FGB,FGG	5	other terms
GO:1900046	GO:BP	regulation of hemostasis										other terms
GO:1900047	GO:BP	negative regulation of hemostasis	7.01791015508681e-08			SERPINE2,COMP,PROS1,PLG,APOH,FGA,VTN,FGG,FGB,SERPINF2,F2,SERPING1	12					other terms
GO:0001527	GO:CC	microfibril										ECM
GO:0001652	GO:CC	granular component										other terms
GO:0001725	GO:CC	stress fiber										MUSC
GO:0002102	GO:CC	podosome										SKEL
GO:0005577	GO:CC	fibrinogen complex	3.79173802233749e-06		0.00157262878520929	FGA,FGG,FGB,FN1,SERPINF2	5			FGA,FGB,FGG	3	other terms
GO:0005579	GO:CC	membrane attack complex	1.7647769634716e-06			C8G,C8B,C6,C8A,C9	5					other terms
GO:0005581	GO:CC	collagen trimer										ECM
GO:0005583	GO:CC	fibrillar collagen trimer										ECM
GO:0005587	GO:CC	collagen type IV trimer										ECM
GO:0005588	GO:CC	collagen type V trimer										ECM
GO:0005589	GO:CC	collagen type VI trimer										ECM
GO:0005604	GO:CC	basement membrane										ECM
GO:0005788	GO:CC	endoplasmic reticulum lumen			0.000634325389597224					APOA4,SERPIND1,APOA1,SERPING1,APOA2,AHSG,CST3,C3,FGA,TF,FGG,SERPINC1,F2,CP	14	PROT
GO:0005862	GO:CC	muscle thin filament tropomyosin										MUSC
GO:0008091	GO:CC	spectrin			0.0137018841474307					EPB41L2,SPTBN1,SPTAN1	3	SKEL
GO:0014731	GO:CC	spectrin-associated cytoskeleton										SKEL
GO:0016460	GO:CC	myosin II complex										MUSC
GO:0030016	GO:CC	myofibril										MUSC
GO:0031012	GO:CC	extracellular matrix			1.20905602373092e-05					APOA4,IGFALS,PODN,PCOLCE,C1QC,POSTN,ABI3BP,PLG,ASPN,APOA1,SERPING1,AHSG,ITIH4,APOH,AZGP1,FGA,A1BG,FGB,HPX,FGG,SERPINC1,F2,EMILIN1,TNXB,DST,S100A4	26	ECM
GO:0031089	GO:CC	platelet dense granule lumen										other terms
GO:0031091	GO:CC	platelet alpha granule	0.000118960341632602			SERPINE2,PROS1,PLG,FGA,CLU,FGG,FGB,FN1,SERPINF2,SERPING1	10					other terms
GO:0031093	GO:CC	platelet alpha granule lumen	0.000100671874656414		5.57440133295691e-05	PROS1,PLG,FGA,CLU,FGG,FGB,FN1,SERPINF2,SERPING1	9			ISLR,PLG,SERPING1,AHSG,FGA,A1BG,FGB,FGG	8	other terms
GO:0031232	GO:CC	extrinsic component of external side of plasma membrane	0.00273558408970553			SERPINE2,PLG,TF	3					other terms
GO:0031838	GO:CC	haptoglobin-hemoglobin complex										other terms
GO:0031983	GO:CC	vesicle lumen										PROT
GO:0032432	GO:CC	actin filament bundle										SKEL
GO:0034363	GO:CC	intermediate-density lipoprotein particle										other terms
GO:0034364	GO:CC	high-density lipoprotein particle			0.000285804885293849					APOA4,PON1,APOA1,APOA2,APOH	5	other terms
GO:0034365	GO:CC	discoidal high-density lipoprotein particle										other terms
GO:0034366	GO:CC	spherical high-density lipoprotein particle			0.000563674414971928					PON1,APOA1,APOA2	3	other terms
GO:0034774	GO:CC	secretory granule lumen			0.000515225397738899					ISLR,PLG,APOA1,SERPING1,TTR,AHSG,ITIH4,APOH,C3,FGA,A1BG,TF,FGB,FGG	14	other terms
GO:0042627	GO:CC	chylomicron			0.000285804885293849					APOA4,APOA1,APOA2,APOH	4	other terms
GO:0043034	GO:CC	costamere										SKEL
GO:0046930	GO:CC	pore complex	0.000778004427108831			C8G,C8B,C6,C8A	4					other terms
GO:0062023	GO:CC	collagen-containing extracellular matrix	1.04233175541597e-06		2.71311418507224e-07	SERPINE2,COMP,PCOLCE,LTBP1,PODN,CCDC80,C1QC,PLG,APOH,FGA,SERPINF1,VTN,CLU,MFGE8,ITIH4,HPX,FGG,FGB,FN1,SERPINF2,ITIH1,AZGP1,F2,EMILIN1,SERPING1,ITIH2,TGFBI	27			APOA4,PODN,PCOLCE,C1QC,POSTN,ABI3BP,PLG,ASPN,APOA1,SERPING1,AHSG,ITIH4,APOH,AZGP1,FGA,A1BG,FGB,HPX,FGG,SERPINC1,F2,EMILIN1,TNXB,DST,S100A4	25	ECM
GO:0071682	GO:CC	endocytic vesicle lumen										other terms
GO:0071953	GO:CC	elastic fiber										ECM
GO:0072562	GO:CC	blood microparticle	1.06917673861791e-17		1.43376086762822e-25	C8G,JCHAIN,C4BPA,C1QC,CFHR1,PROS1,C8A,SLC2A1,PLG,FGA,TF,VTN,C3,GC,CLU,ITIH4,HPX,FGG,FGB,FN1,C9,SERPINF2,ITIH1,F2,SERPING1,ITIH2	26			AFM,IGLV3-25,APOA4,JCHAIN,SLC2A1,PON1,C8G,C1QC,IGKV3-15,PLG,APOA1,SERPING1,APOA2,AHSG,IGLC3,ITIH4,GC,C3,FGA,A1BG,TF,FGB,HPX,FGG,SERPINC1,F2,CP,CFB	28	other terms
GO:0097513	GO:CC	myosin II filament										MUSC
GO:0097517	GO:CC	contractile actin filament bundle										MUSC
GO:0098643	GO:CC	banded collagen fibril										ECM
GO:0098644	GO:CC	complex of collagen trimers										ECM
GO:0098647	GO:CC	collagen beaded filament										ECM
GO:0003779	GO:MF	actin binding										MUSC
GO:0004064	GO:MF	arylesterase activity										other terms
GO:0004089	GO:MF	carbonate dehydratase activity										other terms
GO:0004857	GO:MF	enzyme inhibitor activity										ECM
GO:0004866	GO:MF	endopeptidase inhibitor activity										ECM
GO:0004867	GO:MF	serine-type endopeptidase inhibitor activity										ECM
GO:0005198	GO:MF	structural molecule activity										ECM
GO:0005200	GO:MF	structural constituent of cytoskeleton										SKEL
GO:0005201	GO:MF	extracellular matrix structural constituent	0.02713764492786	0.0147725194087717	0.0130522810300256	COMP,PCOLCE,LTBP1,PODN,FGA,VTN,MFGE8,FGG,FGB,FN1,EMILIN1,TGFBI	12	COL14A1,MATN2,COL6A6,FBLN1,COL6A1,COL18A1,ADIPOQ	7	PODN,PCOLCE,POSTN,ABI3BP,ASPN,FGA,FGB,FGG,EMILIN1,TNXB	10	ECM
GO:0005518	GO:MF	collagen binding	0.02713764492786		0.0337366091917719	COMP,PCOLCE,PODN	3			PODN,PCOLCE,ABI3BP,ASPN	4	ECM
GO:0005539	GO:MF	glycosaminoglycan binding	0.02713764492786		0.0299036166059627	SERPINE2,COMP,PCOLCE,JCHAIN	4			JCHAIN,PGLYRP2,PCOLCE,POSTN,SERPIND1,ABI3BP,APOH,SERPINC1,F2,TNXB,DPYSL3	11	ECM
GO:0008201	GO:MF	heparin binding	0.02713764492786			SERPINE2,COMP,PCOLCE	3					ECM
GO:0008307	GO:MF	structural constituent of muscle										MUSC
GO:0016209	GO:MF	antioxidant activity										other terms
GO:0017166	GO:MF	vinculin binding										SKEL
GO:0030020	GO:MF	extracellular matrix structural constituent conferring tensile strength		0.0147725194087717				COL14A1,COL6A6,COL6A1,COL18A1	4			ECM
GO:0030021	GO:MF	extracellular matrix structural constituent conferring compression resistance										ECM
GO:0030023	GO:MF	extracellular matrix constituent conferring elasticity										ECM
GO:0030492	GO:MF	hemoglobin binding										other terms
GO:0031210	GO:MF	phosphatidylcholine binding			0.00845452565108986					APOA4,JCHAIN,APOA1,APOA2	4	other terms
GO:0031721	GO:MF	hemoglobin alpha binding										other terms
GO:0042834	GO:MF	peptidoglycan binding			0.0231132006740301					JCHAIN,PGLYRP2	2	other terms
GO:0043178	GO:MF	alcohol binding			0.0231132006740301					APOA4,C8G,RBP4,APOA1,APOA2	5	other terms
GO:0043394	GO:MF	proteoglycan binding										ECM
GO:0043395	GO:MF	heparan sulfate proteoglycan binding										other terms
GO:0048407	GO:MF	platelet-derived growth factor binding										ECM
GO:0050750	GO:MF	low-density lipoprotein particle receptor binding										other terms
GO:0050839	GO:MF	cell adhesion molecule binding	0.0443697606124836			COMP,FGA,VTN,ERC1,MFGE8,FGG,FGB,CALD1,FN1,EMILIN1,TGFBI,DBNL,CNN3,NUDC,PDLIM1,MYPN,CTNNA1,TLN1,NEXN,CLIC1,CAST,BAG3,PFN1,VAPA,MSN,YWHAB,PDLIM5,AHNAK	28					ECM
GO:0051371	GO:MF	muscle alpha-actinin binding										MUSC
GO:0060228	GO:MF	phosphatidylcholine-sterol O-acyltransferase activator activity			0.00261306686089389					APOA4,APOA1,APOA2	3	other terms
GO:0061134	GO:MF	peptidase regulator activity	0.0482300331574034			SERPINE2,PCOLCE,PROS1,UBE2Z,SERPINF1,C3,ITIH4,FN1,SERPINF2,ITIH1,SERPING1,ITIH2	12					ECM
GO:0061135	GO:MF	endopeptidase regulator activity										other terms
GO:0070325	GO:MF	lipoprotein particle receptor binding										other terms
GO:0070653	GO:MF	high-density lipoprotein particle receptor binding			0.0130522810300256					APOA1,APOA2	2	other terms
GO:0090482	GO:MF	vitamin transmembrane transporter activity			0.0353975832520523					SLC2A1,RBP4,GC	3	MET
GO:0097493	GO:MF	structural molecule activity conferring elasticity										ECM
GO:0120020	GO:MF	cholesterol transfer activity										other terms
GO:1901681	GO:MF	sulfur compound binding										ECM

## Sheet: all_do
GO term enrichment results of proteins with a negative log2 fold change in the sex-stratified analyses. Results were generated using gprofiler2 with false discovery rate set to 5%.
F = female, M = male
up = positive log2 fold change in differential expression analysis, do = negative log2 fold change in differential expression analysis
AS = aortic valve stenosis, MR = mitral valve regurgitation, CON = controls
BP = biological processes, CC = cellular compartment, MF = molecular function
term_id	source	term_name	AS_F_exclusive_do_p_value	AS_M_exclusive_do_p_value	MR_F_exclusive_do_p_value	MR_M_exclusive_do_p_value	AS_F_exclusive_do_intersection	AS_F_exclusive_do_intersection_size	AS_M_exclusive_do_intersection	AS_M_exclusive_do_intersection_size	MR_F_exclusive_do_intersection	MR_F_exclusive_do_intersection_size	MR_M_exclusive_do_intersection	MR_M_exclusive_do_intersection_size	annotation
GO:0000184	GO:BP	nuclear-transcribed mRNA catabolic process, nonsense-mediated decay	1.97729366733974e-17				RPL37A,RPS15,RPS24,RPS27,RPL24,NBAS,RPL21,RPL15,RPS8,RPS15A,RPL27,RPL23,RPL27A,RPS3A,RPS6,RPL18A,RPL13,RPL14,RPL36,RPL5,RPL23A,RPL35A,RPL19,RPS28,RPS18,RPS4X,EIF3E,RPS2,EIF4A3,EIF4G1,RPL12,RPL13A,RPLP2,RPS7,RPL7,RPL11,RPL4,RPS20,RPL29,RPL8,RPL35,RPLP0,PPP2R1A,RPL6,RPL10A	45							PROT
GO:0000956	GO:BP	nuclear-transcribed mRNA catabolic process	1.75469490767798e-08				RPL37A,RPS15,RPS24,RPS27,RPL24,NBAS,RPL21,RPL15,RPS8,RPS15A,RPL27,RPL23,RPL27A,RPS3A,RPS6,RPL18A,RPL13,RPL14,RPL36,RPL5,RPL23A,RPL35A,RPL19,RPS28,RPS18,RPS4X,EIF3E,RPS2,EIF4A3,EIF4G1,RPL12,RPL13A,RPLP2,RPS7,RPL7,RPL11,RPL4,RPS20,RPL29,RPL8,RPL35,RPLP0,DDX5,PPP2R1A,RPL6,RPL10A	46							PROT
GO:0001732	GO:BP	formation of cytoplasmic translation initiation complex	0.00118481630731033				EIF3M,EIF3F,EIF3A,EIF3L,EIF3E,EIF3B,EIF5,EIF3C	8							PROT
GO:0002181	GO:BP	cytoplasmic translation	8.34803183749361e-21				RPL37A,RPS15,RPS24,RPS27,RPL24,EIF3M,EIF4A1,RPL21,RWDD1,RPL15,RPS8,RPS15A,RPL27,RPL23,EIF3F,RPL27A,RPS3A,RPS6,RPL18A,EIF3A,RPL13,RPL14,RPL36,RPL5,RPL23A,RPL35A,RPL19,RPS28,RPS18,DHX9,RPS4X,EIF3L,EIF4H,EIF3E,EEF2,RPS2,EIF4G1,RPL12,RPL13A,RPLP2,RPS7,EIF3B,RPL7,RPL11,RPL4,RPS20,RPL29,RPL8,EIF5,RPL35,EIF3C,RPLP0	52							PROT
GO:0002183	GO:BP	cytoplasmic translational initiation	0.000655791588548917				EIF3M,EIF4A1,EIF3F,EIF3A,EIF3L,EIF4H,EIF3E,EIF4G1,RPL13A,EIF3B,EIF5,EIF3C	12							PROT
GO:0006084	GO:BP	acetyl-CoA metabolic process													MET
GO:0006099	GO:BP	tricarboxylic acid cycle				0.0270230123821764							ME2,SUCLG2,SDHA	3	MET
GO:0006105	GO:BP	succinate metabolic process				0.0270230123821764							SUCLG2,SDHA	2	MET
GO:0006119	GO:BP	oxidative phosphorylation													MET
GO:0006120	GO:BP	mitochondrial electron transport, NADH to ubiquinone													MET
GO:0006364	GO:BP	rRNA processing	0.00317214843231176				NOP56,RPL37A,RPS15,RPS24,RPS27,TRMT112,RPL24,SNU13,RPL21,RPL15,RPS8,RPL27,RPL23,RPL27A,RPS6,RPL18A,RPL13,RPL14,RPL36,RPL5,RPL23A,PRKDC,RPL35A,RPL19,RPS28,RPS2,EIF4A3,RPL12,RPL13A,RPLP2,RPS7,RPL7,RPL11,RPL4,RPL29,RPL8,RPL35,RPLP0	38							PROT
GO:0006401	GO:BP	RNA catabolic process	5.00954212662402e-05				RPL37A,PSME3,RPS15,PSMB10,RPS24,RPS27,MAPK14,RPL24,NBAS,CSDC2,RPL21,RPL15,RPS8,RPS15A,RPL27,RPL23,RPL27A,RPS3A,RPS6,RPL18A,RPL13,RPL14,RPL36,RPL5,RPL23A,RPL35A,RPL19,RPS28,SND1,KHSRP,RPS18,DHX9,RPS4X,EIF3E,FXR1,RPS2,EIF4A3,EIF4G1,RPL12,RPL13A,RPLP2,RPS7,RPL7,RPL11,RPL4,RPS20,RPL29,RPL8,RPL35,RPLP0,HNRNPM,DDX5,PPP2R1A,PSMB2,PSMC3,PSMD12,HSPA8,RPL6,HNRNPR,RPL10A,PABPC4,PSMD4,HNRNPU,ELAVL1,RPL7A,NPM…	67							PROT
GO:0006402	GO:BP	mRNA catabolic process	1.69066890490204e-06				RPL37A,PSME3,RPS15,PSMB10,RPS24,RPS27,MAPK14,RPL24,NBAS,CSDC2,RPL21,RPL15,RPS8,RPS15A,RPL27,RPL23,RPL27A,RPS3A,RPS6,RPL18A,RPL13,RPL14,RPL36,RPL5,RPL23A,RPL35A,RPL19,RPS28,KHSRP,RPS18,DHX9,RPS4X,EIF3E,FXR1,RPS2,EIF4A3,EIF4G1,RPL12,RPL13A,RPLP2,RPS7,RPL7,RPL11,RPL4,RPS20,RPL29,RPL8,RPL35,RPLP0,HNRNPM,DDX5,PPP2R1A,PSMB2,PSMC3,PSMD12,HSPA8,RPL6,HNRNPR,RPL10A,PABPC4,PSMD4,HNRNPU,ELAVL1,RPL7A,NPM1,HSP…	66							PROT
GO:0006413	GO:BP	translational initiation	1.97729366733974e-17				RPL37A,RPS15,RPS24,RPS27,MTIF3,RPL24,EIF3M,EIF4A1,RPL21,EIF2B4,RPL15,RPS8,RPS15A,RPL27,RPL23,EIF3F,RPL27A,RPS3A,RPS6,RPL18A,EIF3A,RPL13,RPL14,RPL36,RPL5,RPL23A,RPL35A,RPL19,RPS28,EIF2A,DDX3X,RPS18,KHDRBS1,RPS4X,EIF3L,EIF4H,EIF3E,RPS2,EIF1,EIF4G1,RPL12,RPL13A,RPLP2,RPS7,EIF3B,RPL7,RPL11,RPL4,RPS20,RPL29,RPL8,EIF5,RPL35,EIF3C,RPLP0,RPL6,RPL10A,RPL7A,NPM1,HSPB1,DDX1,EIF4A2	62							PROT
GO:0006551	GO:BP	leucine metabolic process													MET
GO:0006573	GO:BP	valine metabolic process													MET
GO:0006605	GO:BP	protein targeting	0.00897878643130635				KATNB1,RPL37A,RPS15,SPCS1,RPS24,RPS27,TOMM7,SORT1,RPL24,SSR1,RPL21,RPL15,RPS8,RPS15A,RPL27,RPL23,SRP72,RPL27A,RPS3A,RPS6,RPL18A,RPL13,RPL14,RPL36,RPL5,LAMP2,HUWE1,RPL23A,RPL35A,RPL19,RPS28,RPS18,RPS4X,HSP90AA1,RPS2,RPL12,RPL13A,RPLP2,RPS7,RPL7,RPL11,RPL4,RPS20,RPL29,RPL8,RPL35,RPLP0,AGK,ANK3,HSPA8,RPL6,RPL10A,TIMM13,TOMM22,RPL7A,HSPA5	56							PROT
GO:0006612	GO:BP	protein targeting to membrane	1.53729768380454e-06				RPL37A,RPS15,RPS24,RPS27,RPL24,SSR1,RPL21,RPL15,RPS8,RPS15A,RPL27,RPL23,SRP72,RPL27A,RPS3A,RPS6,RPL18A,RPL13,RPL14,RPL36,RPL5,RPL23A,RPL35A,RPL19,RPS28,RPS18,RPS4X,RPS2,RPL12,RPL13A,RPLP2,RPS7,RPL7,RPL11,RPL4,RPS20,RPL29,RPL8,RPL35,RPLP0,ANK3,RPL6,RPL10A	43							PROT
GO:0006613	GO:BP	cotranslational protein targeting to membrane	2.75959291647033e-18				RPL37A,RPS15,RPS24,RPS27,RPL24,SSR1,RPL21,RPL15,RPS8,RPS15A,RPL27,RPL23,SRP72,RPL27A,RPS3A,RPS6,RPL18A,RPL13,RPL14,RPL36,RPL5,RPL23A,RPL35A,RPL19,RPS28,RPS18,RPS4X,RPS2,RPL12,RPL13A,RPLP2,RPS7,RPL7,RPL11,RPL4,RPS20,RPL29,RPL8,RPL35,RPLP0,RPL6,RPL10A	42							PROT
GO:0006614	GO:BP	SRP-dependent cotranslational protein targeting to membrane	2.42347756485009e-18				RPL37A,RPS15,RPS24,RPS27,RPL24,RPL21,RPL15,RPS8,RPS15A,RPL27,RPL23,SRP72,RPL27A,RPS3A,RPS6,RPL18A,RPL13,RPL14,RPL36,RPL5,RPL23A,RPL35A,RPL19,RPS28,RPS18,RPS4X,RPS2,RPL12,RPL13A,RPLP2,RPS7,RPL7,RPL11,RPL4,RPS20,RPL29,RPL8,RPL35,RPLP0,RPL6,RPL10A	41							PROT
GO:0006635	GO:BP	fatty acid beta-oxidation													MET
GO:0009060	GO:BP	aerobic respiration													MET
GO:0010257	GO:BP	NADH dehydrogenase complex assembly													MET
GO:0010510	GO:BP	regulation of acetyl-CoA biosynthetic process from pyruvate													MET
GO:0016054	GO:BP	organic acid catabolic process													MET
GO:0019080	GO:BP	viral gene expression	2.43497952022258e-09				RPL37A,RPS15,SPCS1,RPS24,RPS27,RPL24,NUP155,RPL21,MOGS,RPL15,RPS8,RPS15A,RPL27,RPL23,EIF3F,RPL27A,RPS3A,RPS6,RPL18A,EIF3A,RPL13,RPL14,RPL36,RPL5,RPL23A,RPL35A,RPL19,RPS28,RPS18,DHX9,RPS4X,EIF3L,RPS2,RPL12,RPL13A,RPLP2,RPS7,EIF3B,RPL7,RPL11,RPL4,RPS20,RPL29,RPL8,RPL35,RPLP0,PSMC3,RPN2,RPL6,RPL10A,DDOST,RPL7A,GANAB,RPN1	54							PROT
GO:0019083	GO:BP	viral transcription	2.66477886018039e-09				RPL37A,RPS15,RPS24,RPS27,RPL24,NUP155,RPL21,RPL15,RPS8,RPS15A,RPL27,RPL23,RPL27A,RPS3A,RPS6,RPL18A,RPL13,RPL14,RPL36,RPL5,RPL23A,RPL35A,RPL19,RPS28,RPS18,DHX9,RPS4X,RPS2,RPL12,RPL13A,RPLP2,RPS7,RPL7,RPL11,RPL4,RPS20,RPL29,RPL8,RPL35,RPLP0,PSMC3,RPL6,RPL10A	43							PROT
GO:0022613	GO:BP	ribonucleoprotein complex biogenesis	0.0163388488025823				MRPL10,NOP56,RPL37A,RPS15,RPS24,RPS27,TRMT112,SF3A3,RPL24,EIF3M,SNU13,RPL21,SNRPD1,RPL15,RPS8,RPL27,RPL23,EIF3F,RPL27A,RPS6,RPL18A,EIF3A,RPL13,RPL14,RPL36,RPL5,RPL23A,PRKDC,RPL35A,RPL19,RPS28,EIF2A,DDX3X,DHX9,EIF3L,EIF4H,EIF3E,XRCC5,HSP90AA1,RPS2,EIF4A3,RPL12,RPL13A,RPLP2,RPS7,EIF3B,RPL7,RPL11,RPL4,RPL29,RPL8,EIF5,RPL35,EIF3C,RPLP0	55							PROT
GO:0022904	GO:BP	respiratory electron transport chain													MET
GO:0033108	GO:BP	mitochondrial respiratory chain complex assembly													MET
GO:0034655	GO:BP	nucleobase-containing compound catabolic process	0.0274117885645394				RPL37A,PSME3,RPS15,PSMB10,RPS24,RPS27,MAPK14,RPL24,BAX,NBAS,CSDC2,TYMP,RPL21,SAMHD1,RPL15,RPS8,RPS15A,RPL27,RPL23,RPL27A,RPS3A,RPS6,RPL18A,RPL13,RPL14,NUDT4,RPL36,RPL5,RPL23A,KPNA1,RPL35A,RPL19,RPS28,SND1,KHSRP,RPS18,DHX9,RPS4X,EIF3E,FXR1,RPS2,EIF4A3,EIF4G1,RPL12,RPL13A,RPLP2,RPS7,RPL7,RPL11,RPL4,RPS20,RPL29,RPL8,RPL35,RPLP0,HNRNPM,DDX5,PPP2R1A,PSMB2,PSMC3,PSMD12,HSPA8,RPL6,HNRNPR,RPL10A,PABPC4,P…	72							PROT
GO:0042254	GO:BP	ribosome biogenesis	0.021870642631466				MRPL10,NOP56,RPL37A,RPS15,RPS24,RPS27,TRMT112,RPL24,SNU13,RPL21,RPL15,RPS8,RPL27,RPL23,RPL27A,RPS6,RPL18A,RPL13,RPL14,RPL36,RPL5,RPL23A,PRKDC,RPL35A,RPL19,RPS28,EIF2A,DDX3X,XRCC5,RPS2,EIF4A3,RPL12,RPL13A,RPLP2,RPS7,RPL7,RPL11,RPL4,RPL29,RPL8,RPL35,RPLP0	42							PROT
GO:0042773	GO:BP	ATP synthesis coupled electron transport													MET
GO:0042775	GO:BP	mitochondrial ATP synthesis coupled electron transport													MET
GO:0045047	GO:BP	protein targeting to ER	1.97729366733974e-17				RPL37A,RPS15,SPCS1,RPS24,RPS27,RPL24,RPL21,RPL15,RPS8,RPS15A,RPL27,RPL23,SRP72,RPL27A,RPS3A,RPS6,RPL18A,RPL13,RPL14,RPL36,RPL5,RPL23A,RPL35A,RPL19,RPS28,RPS18,RPS4X,RPS2,RPL12,RPL13A,RPLP2,RPS7,RPL7,RPL11,RPL4,RPS20,RPL29,RPL8,RPL35,RPLP0,RPL6,RPL10A,RPL7A,HSPA5	44							PROT
GO:0045333	GO:BP	cellular respiration		0.0319088156965983					AFG1L,ETFRF1,PDE12,DHTKD1,NIPSNAP2,NDUFA2,NDUFA5,IDE,NDUFV1,NDUFB6,SDHB,SDHA,ATP5F1C,ATP5PB,SLC25A12,OGDH,SUCLA2,PNPT1,FH	19					MET
GO:0046395	GO:BP	carboxylic acid catabolic process													MET
GO:0070972	GO:BP	protein localization to endoplasmic reticulum	2.702690630835e-13				RPL37A,RPS15,GBF1,SPCS1,RPS24,RPS27,RPL24,RPL21,RPL15,RPS8,RPS15A,RPL27,RPL23,SRP72,RPL27A,RPS3A,RPS6,RPL18A,RPL13,RPL14,RPL36,RPL5,RPL23A,RPL35A,RPL19,RPS28,RPS18,RPS4X,RPS2,RPL12,RPL13A,RPLP2,RPS7,RPL7,RPL11,RPL4,RPS20,RPL29,RPL8,RPL35,RPLP0,RPL6,RPL10A,RPL7A,HSPA5	45							PROT
GO:0071616	GO:BP	acyl-CoA biosynthetic process													MET
GO:0072594	GO:BP	establishment of protein localization to organelle	0.021870642631466				RPL37A,RPS15,SPCS1,RPS24,DNAJA1,RPS27,TNPO2,TOMM7,MAPK14,SORT1,RPL24,BAX,NUP155,RPL21,RPL15,RPS8,RPS15A,RPL27,RPL23,IPO7,SRP72,RPL27A,RPS3A,RPS6,RPL18A,STAT3,RPL13,RPL14,RPL36,RPL5,LAMP2,HUWE1,RPL23A,KPNA1,RPL35A,RPL19,RPS28,RPS18,RPS4X,HSP90AA1,CCT3,RPS2,RPL12,RPL13A,RPLP2,RPS7,RPL7,RPL11,RPL4,IPO5,RPS20,RPL29,RPL8,RPL35,RPLP0,AGK,CCT8,HSPA8,RPL6,RPL10A,HSP90AB1,TIMM13,TOMM22,ELAVL1,TCP1,RPL7A,H…	67							PROT
GO:0090150	GO:BP	establishment of protein localization to membrane	0.00317214843231176				RPL37A,RPS15,RPS24,RPS27,MACF1,RPL24,BAX,MMGT1,SSR1,RPL21,RPL15,RPS8,RPS15A,RPL27,RPL23,SRP72,RPL27A,RPS3A,RPS6,EMC3,RPL18A,RPL13,RPL14,RPL36,RPL5,RPL23A,EMC1,RPL35A,RPL19,RPS28,RPS18,RPS4X,ACSL3,HSP90AA1,RPS2,RPL12,RPL13A,RPLP2,RACK1,RPS7,RPL7,RPL11,RPL4,RPS20,RPL29,RPL8,RPL35,RPLP0,AGK,ANK3,RPL6,RPL10A,TIMM13,TOMM22,RPL7A,HSPA5	56							PROT
GO:0140053	GO:BP	mitochondrial gene expression													PROT
GO:1902415	GO:BP	regulation of mRNA binding	0.0287313963487882				CARM1,EIF3E,EIF4A3,EIF4G1,EIF3C	5							PROT
GO:1904667	GO:BP	negative regulation of ubiquitin protein ligase activity	0.021870642631466				RPS15,RPL23,RPL5,RPS7,RPL11,RPS20	6							PROT
GO:0005739	GO:CC	mitochondrion		0.00331494441106727					GOLPH3,AFG1L,LIAS,ETFRF1,MRPL38,PDE12,LARS2,MCAT,DHTKD1,MMAA,MRPL47,PPM1K,NFU1,MRPL45,UQCC1,SLC25A6,HSPE1,CLPB,NDUFAF2,NIPSNAP2,OMA1,MRPS35,EARS2,DNAJA3,ABCB10,MMUT,ALDH6A1,TMLHE,NDUFA2,NDUFA5,PPA2,ATPAF2,IDE,MRPS22,MCCC2,NDUFV1,ACAD8,PMPCA,NUBPL,ECI2,PTCD3,NDUFB6,CPT1B,ACADSB,SLC25A4,SDHB,SDHA,ATP5F1C,ATP5PB,TMEM143,LRPPRC,SLC25A12,NAXE,CRAT,OXCT1,SLC25A3,OGDH,SUCLA2,ACADVL,ALDH2,PNPT1,PRDX3,HSD…	69					MET
GO:0005743	GO:CC	mitochondrial inner membrane													MET
GO:0005750	GO:CC	mitochondrial respiratory chain complex III													MET
GO:0005759	GO:CC	mitochondrial matrix		6.07512384081012e-08					LIAS,MRPL38,PDE12,LARS2,MCAT,DHTKD1,MMAA,MRPL47,PPM1K,HSPE1,MRPS35,EARS2,DNAJA3,MMUT,ALDH6A1,TMLHE,PPA2,MRPS22,MCCC2,ACAD8,PMPCA,NUBPL,ACADSB,ATP5F1C,ATP5PB,LRPPRC,NAXE,OXCT1,OGDH,SUCLA2,ACADVL,ALDH2,PNPT1,PRDX3,HSD17B10,FH,IARS2,GLUD1,HSPA9	39					MET
GO:0005832	GO:CC	chaperonin-containing T-complex													PROT
GO:0005840	GO:CC	ribosome	1.07391558479899e-09				MRPL10,RPL37A,RPS15,RPS24,RPS27,BTF3,RPL24,MRPS16,RPL21,GCN1,RPL15,RPS8,RPS15A,RPL27,RPL23,RPL27A,GADD45GIP1,RPS3A,RPS6,RPL18A,RPL13,RPL14,RPL36,RPL5,RPL23A,RPS6KA3,RPL35A,RPL19,RPS28,EIF2A,DDX3X,RPS18,DHX9,RPS4X,EEF2,RPS2,RPL12,RPL13A,RPLP2,RACK1,RPS7,RPL7,RPL11,RPL4,RPS20,RPL29,RPL8,RPL35,RPLP0	49							PROT
GO:0005844	GO:CC	polysome	0.000275886987398856				BTF3,RPL24,GCN1,RWDD1,RPS6,RPL18A,RPL36,RPL19,RPS28,DHX9,RPS4X,EEF2,FXR1,EIF4G1,RPL11,RPL8,RPL6,RPL10A,RPL7A	19							PROT
GO:0005852	GO:CC	eukaryotic translation initiation factor 3 complex	0.000529416810088835				EIF3M,EIF3F,EIF3A,DDX3X,EIF3L,EIF3E,EIF3B,EIF3C	8							PROT
GO:0015934	GO:CC	large ribosomal subunit	2.47967297477131e-06				MRPL10,RPL37A,RPL24,RPL21,RPL15,RPL27,RPL23,RPL27A,RPL18A,RPL13,RPL14,RPL36,RPL5,RPL23A,RPL35A,RPL19,RPL12,RPL13A,RPLP2,RPL7,RPL11,RPL4,RPL29,RPL8,RPL35,RPLP0,RPL6,RPL10A,RPL7A,NPM1	30							PROT
GO:0015935	GO:CC	small ribosomal subunit	0.00056226844504308				RPS15,RPS24,RPS27,MRPS16,RPS8,RPS15A,RPS3A,RPS6,RPS28,EIF2A,DDX3X,RPS18,RPS4X,RPS2,RACK1,RPS7,RPS20	17							PROT
GO:0016282	GO:CC	eukaryotic 43S preinitiation complex	0.000529416810088835				EIF3M,EIF3F,EIF3A,EIF3L,EIF3E,EIF1,EIF3B,EIF3C	8							PROT
GO:0016460	GO:CC	myosin II complex													MUSC
GO:0019866	GO:CC	organelle inner membrane													MET
GO:0022625	GO:CC	cytosolic large ribosomal subunit	8.67779368718392e-14				RPL37A,RPL24,RPL21,RPL15,RPL27,RPL23,RPL27A,RPL18A,RPL13,RPL14,RPL36,RPL5,RPL23A,RPL35A,RPL19,RPL12,RPL13A,RPLP2,RPL7,RPL11,RPL4,RPL29,RPL8,RPL35,RPLP0,RPL6,RPL10A,RPL7A	28							PROT
GO:0022626	GO:CC	cytosolic ribosome	7.72518935607103e-18				RPL37A,RPS15,RPS24,RPS27,RPL24,RPL21,RPL15,RPS8,RPS15A,RPL27,RPL23,RPL27A,RPS3A,RPS6,RPL18A,RPL13,RPL14,RPL36,RPL5,RPL23A,RPL35A,RPL19,RPS28,EIF2A,DDX3X,RPS18,RPS4X,RPS2,RPL12,RPL13A,RPLP2,RPS7,RPL7,RPL11,RPL4,RPS20,RPL29,RPL8,RPL35,RPLP0,RPL6,RPL10A	42							PROT
GO:0022627	GO:CC	cytosolic small ribosomal subunit	1.91342291084209e-05				RPS15,RPS24,RPS27,RPS8,RPS15A,RPS3A,RPS6,RPS28,EIF2A,DDX3X,RPS18,RPS4X,RPS2,RPS7,RPS20	15							PROT
GO:0030017	GO:CC	sarcomere			0.00314687672150999						MYL12B,MYL3,XIRP2,FLNC,TCAP,KLHL41,NRAP,GLRX3,CFL2,CRYAB,HSPB1,ACTC1	12			MUSC
GO:0030018	GO:CC	Z disc			0.00419464237854881						MYL12B,XIRP2,FLNC,TCAP,NRAP,GLRX3,CFL2,CRYAB,HSPB1	9			SKEL
GO:0030062	GO:CC	mitochondrial tricarboxylic acid cycle enzyme complex													MET
GO:0030126	GO:CC	COPI vesicle coat	0.0225715916546305				COPZ1,COPG1,COPA,COPB2,COPB1	5							PROT
GO:0030964	GO:CC	NADH dehydrogenase complex													MET
GO:0033290	GO:CC	eukaryotic 48S preinitiation complex	0.00156792716106869				EIF3M,EIF3F,EIF3A,EIF3L,EIF3E,EIF3B,EIF3C	7							PROT
GO:0042788	GO:CC	polysomal ribosome	0.000123748462099658				BTF3,RPL24,RPL18A,RPL36,RPL19,RPS28,DHX9,EEF2,RPL11,RPL8,RPL6,RPL10A,RPL7A	13							PROT
GO:0043292	GO:CC	contractile fiber													MUSC
GO:0044391	GO:CC	ribosomal subunit	3.94163730167782e-10				MRPL10,RPL37A,RPS15,RPS24,RPS27,RPL24,MRPS16,RPL21,RPL15,RPS8,RPS15A,RPL27,RPL23,RPL27A,RPS3A,RPS6,RPL18A,RPL13,RPL14,RPL36,RPL5,RPL23A,RPL35A,RPL19,RPS28,EIF2A,DDX3X,RPS18,RPS4X,RPS2,RPL12,RPL13A,RPLP2,RACK1,RPS7,RPL7,RPL11,RPL4,RPS20,RPL29,RPL8,RPL35,RPLP0	43							PROT
GO:0045261	GO:CC	proton-transporting ATP synthase complex, catalytic core F(1)													MET
GO:0045271	GO:CC	respiratory chain complex I													MET
GO:0045277	GO:CC	respiratory chain complex IV			0.0183002158978679						MT-CO2,COX5A,COX6B1	3			MET
GO:0070069	GO:CC	cytochrome complex			0.0183002158978679						MT-CO2,COX5A,COX6B1,UQCRC1	4			MET
GO:0070469	GO:CC	respirasome			0.00207459503158182						NDUFV3,MT-CO2,COX5A,HIGD1A,COX6B1,NDUFV2,NDUFS3,UQCRC1	8			MET
GO:0071541	GO:CC	eukaryotic translation initiation factor 3 complex, eIF3m	0.0251203483394675				EIF3M,EIF3F,EIF3A,EIF3B	4							PROT
GO:0098798	GO:CC	mitochondrial protein-containing complex		0.0179734324884067					MRPL38,MRPL47,SLC25A6,MRPS35,NDUFA2,NDUFA5,MRPS22,MCCC2,NDUFV1,NDUFB6,SLC25A4,SDHB,SDHA,ATP5F1C,ATP5PB,PNPT1,HSD17B10,PHB2,HSPA9	19					MET
GO:0098800	GO:CC	inner mitochondrial membrane protein complex													MET
GO:0098803	GO:CC	respiratory chain complex			0.00314687672150999						NDUFV3,MT-CO2,COX5A,COX6B1,NDUFV2,NDUFS3,UQCRC1	7			MET
GO:1990204	GO:CC	oxidoreductase complex													MET
GO:1990904	GO:CC	ribonucleoprotein complex	0.00108405143371396				MRPL10,NOP56,RPL37A,RPS15,SF3B4,TEFM,RPS24,TIAL1,RPS27,BTF3,SF3A3,RPL24,EIF3M,MRPS16,SNU13,RPL21,GCN1,RWDD1,SNRPD1,RPL15,RPS8,RPS15A,RPL27,RPL23,EFTUD2,EIF3F,SRP72,RPL27A,RPS3A,RPS6,RPL18A,EIF3A,SF3B3,RPL13,RPL14,RPL36,RPL5,RPL23A,PRKDC,RPL35A,RPL19,RPS28,SND1,EIF2A,DDX3X,RPS18,DHX9,RPS4X,EIF3L,EIF3E,EEF2,XRCC5,FXR1,RPS2,DHX15,G3BP1,EIF1,EIF4A3,EIF4G1,RPL12,RPL13A,RPLP2,RACK1,RPS7,EIF3B,RPL7,RPL1…	86							PROT
GO:0001849	GO:MF	complement component C1q complex binding													other terms
GO:0003735	GO:MF	structural constituent of ribosome	2.56288645619583e-09				MRPL10,RPL37A,RPS15,RPS24,RPS27,RPL24,MRPS16,RPL21,RPL15,RPS8,RPS15A,RPL27,RPL23,RPL27A,RPS3A,RPS6,RPL18A,RPL13,RPL14,RPL36,RPL5,RPL23A,RPL35A,RPL19,RPS28,RPS18,RPS4X,RPS2,RPL12,RPL13A,RPLP2,RPS7,RPL7,RPL11,RPL4,RPS20,RPL29,RPL8,RPL35,RPLP0	40							PROT
GO:0003743	GO:MF	translation initiation factor activity	0.00194733000215206				MTIF3,EIF3M,EIF4A1,EIF2B4,EIF3F,EIF3A,EIF2A,EIF3L,EIF4H,EIF3E,EIF1,EIF4G1,EIF3B,EIF5,EIF3C	15							PROT
GO:0003985	GO:MF	acetyl-CoA C-acetyltransferase activity													MET
GO:0003987	GO:MF	acetate-CoA ligase activity													MET
GO:0004300	GO:MF	enoyl-CoA hydratase activity													MET
GO:0008135	GO:MF	translation factor activity, RNA binding	0.00475066376922745				MTIF3,EIF3M,EIF4A1,GCN1,EIF2B4,EEF1B2,EIF3F,EIF3A,EIF2A,GFM1,EIF3L,EIF4H,EIF3E,EEF2,EIF1,EIF4G1,EIF3B,EIF5,EIF3C,EEF1D,EEF1G,EIF4A2	22							PROT
GO:0008948	GO:MF	oxaloacetate decarboxylase activity													MET
GO:0009055	GO:MF	electron transfer activity													MET
GO:0016615	GO:MF	malate dehydrogenase activity													MET
GO:0016655	GO:MF	oxidoreductase activity, acting on NAD(P)H, quinone or similar compound as acceptor													MET
GO:0016878	GO:MF	acid-thiol ligase activity													MET
GO:0031369	GO:MF	translation initiation factor binding	0.0494602197348839				RPS24,EIF3M,EIF2B4,EIF3F,DDX3X,EIF4G1,EIF3B,EIF5,EIF3C	9							PROT
GO:0050136	GO:MF	NADH dehydrogenase (quinone) activity													MET
GO:0051287	GO:MF	NAD binding													MET
GO:0070180	GO:MF	large ribosomal subunit rRNA binding	0.0477085645776277				RPL23,RPL19,RPL12,RPLP0	4							PROT
GO:1990948	GO:MF	ubiquitin ligase inhibitor activity	0.00194733000215206				RPS15,RPL23,RPL5,RPS7,RPL11,RPS20	6							PROT
