# Supplementary material for: Disease- and sex-specific differences in patients with heart valve disease: a proteome study
Source: Life Sci Alliance. 2023 Jan 10;6(3):e202201411. doi: 10.26508/lsa.202201411 (PMC9834574; doi:10.26508/lsa.202201411)
Supplement: Supplementary file 4 [file LSA-2022-01411_TableS4.xlsx]

## Sheet: shared_up
term_id	source	term_name	p_value	term_size	intersection_size	source_order	parents	intersection
GO:0062023	GO:CC	collagen-containing extracellular matrix	1.80266e-32	187	61	2675	GO:0031012	TNXB,MFAP5,ABI3BP,COL12A1,ELN,CLEC3B,MATN2,F2,PLG,SERPINC1,A2M,KNG1,APOA1,APOE,FGA,FGB,FGG,APCS,C1QC,APOH,AMBP,AHSG,HPX,ANG,HRG,A1BG,SERPINA5,SERPING1,APOA4,DCN,SOD3,COL4A2,ANXA4,HAPLN1,COL6A1,COL6A2,COL6A3,VCAN,OGN,BGN,TGM2,FBLN1,AZGP1,S100A4,FBN1,TIMP3,SERPINF1,COL18A1,PRELP,FBLN2,COL14A1,DPT,ITIH4,LTBP1,POSTN,PCOLCE,TGFBI,PODN,AEBP1,ASPN,EMILIN1
GO:0031012	GO:CC	extracellular matrix	1.80266e-32	194	62	1197	GO:0030312	TNXB,MFAP5,ABI3BP,COL12A1,ELN,CLEC3B,MATN2,F2,PLG,SERPINC1,A2M,KNG1,APOA1,APOE,FGA,FGB,FGG,APCS,C1QC,APOH,AMBP,AHSG,HPX,ANG,HRG,A1BG,SERPINA5,SERPING1,APOA4,DCN,SOD3,COL4A2,ANXA4,HAPLN1,COL6A1,COL6A2,COL6A3,VCAN,OGN,BGN,TGM2,FBLN1,AZGP1,S100A4,FBN1,TIMP3,IGFALS,SERPINF1,COL18A1,PRELP,FBLN2,COL14A1,DPT,ITIH4,LTBP1,POSTN,PCOLCE,TGFBI,PODN,AEBP1,ASPN,EMILIN1
GO:0072562	GO:CC	blood microparticle	1.22666e-30	94	44	3149	GO:0005615,GO:0110165	C1S,CFB,GC,CP,F2,PLG,SERPINC1,A2M,C3,KNG1,IGKV3-15,IGLV3-25,HBD,APOA1,APOE,FGA,FGB,FGG,SLC4A1,APCS,C1QC,AMBP,AHSG,TF,HPX,C4BPA,HRG,A1BG,SERPING1,GSN,APOA4,C8A,C8G,CFH,C4B,IGLC3,SLC2A1,PON1,AFM,HSPA2,HBB,CFHR1,ITIH4,APOA2
GO:0005201	GO:MF	extracellular matrix structural constituent	1.38611e-18	85	33	1697	GO:0005198	TNXB,MFAP5,ABI3BP,COL12A1,ELN,MATN2,FGA,FGB,FGG,DCN,COL4A2,HAPLN1,COL6A1,COL6A2,COL6A3,VCAN,OGN,BGN,FBLN1,FBN1,COL18A1,PRELP,FBLN2,COL14A1,DPT,LTBP1,POSTN,PCOLCE,TGFBI,PODN,AEBP1,ASPN,EMILIN1
GO:0071944	GO:CC	cell periphery	7.30804e-17	1095	116	3128	GO:0110165	IGLL5,SPTAN1,EFR3A,TNXB,MFAP5,CFB,ABI3BP,COL12A1,ELN,CLEC3B,LMO7,TJP1,MATN2,SYNM,FLOT1,SORBS2,SVIL,CP,F2,PLG,CA2,SERPINC1,A2M,C3,KNG1,IGKV3-15,IGLV3-25,SPTA1,APOA1,APOE,FGA,FGB,FGG,SLC4A1,APCS,C1QC,APOH,AMBP,AHSG,TF,HPX,ANG,C4BPA,CAT,APOB,HRG,A1BG,SERPINA5,SERPING1,GSN,APOA4,C8A,C8G,DCN,SOD3,COL4A2,VIM,ANXA4,UCHL1,C4B,IGLC3,HAPLN1,SLC2A1,EPB41,COL6A1,COL6A2,COL6A3,ACTN1,VCAN,C6,EPB42,OGN,FLNA,BGN…
GO:0005576	GO:CC	extracellular region	2.58291e-16	1249	124	240	GO:0110165	C1S,IGLL5,SPTAN1,TNXB,MFAP5,CFB,ABI3BP,C1QB,GC,COL12A1,ELN,CLEC3B,CFD,MATN2,ISLR,FLOT1,DDAH2,CP,F2,PLG,CA1,CA2,SERPINC1,A2M,C3,KNG1,IGKV3-15,IGLV3-25,HBD,APOA1,APOE,FGA,FGB,FGG,SLC4A1,APCS,C1QC,APOH,RBP4,AMBP,AHSG,TTR,TF,HPX,ANG,C4BPA,CAT,APOB,HRG,A1BG,SERPINA5,SERPING1,SERPINA7,SERPIND1,GSN,C2,APOA4,TPM3,C8A,C8G,DCN,BPGM,SOD3,COL4A2,CFH,VIM,ANXA4,C4B,IGLC3,HAPLN1,SLC2A1,EPB41,COL6A1,COL6A2,COL6A…
GO:0005615	GO:CC	extracellular space	2.33725e-15	1143	116	277	GO:0005576,GO:0110165	C1S,IGLL5,SPTAN1,TNXB,CFB,ABI3BP,GC,COL12A1,CLEC3B,CFD,ISLR,FLOT1,DDAH2,CP,F2,PLG,CA1,CA2,SERPINC1,A2M,C3,KNG1,IGKV3-15,IGLV3-25,HBD,APOA1,APOE,FGA,FGB,FGG,SLC4A1,APCS,C1QC,APOH,RBP4,AMBP,AHSG,TTR,TF,HPX,ANG,C4BPA,CAT,APOB,HRG,A1BG,SERPINA5,SERPING1,SERPINA7,SERPIND1,GSN,C2,APOA4,TPM3,C8A,C8G,DCN,BPGM,SOD3,COL4A2,CFH,VIM,ANXA4,C4B,IGLC3,SLC2A1,COL6A1,COL6A2,COL6A3,ACTN1,VCAN,C6,CBR1,OGN,CSRP1,FLN…
GO:0005539	GO:MF	glycosaminoglycan binding	1.56397e-12	72	25	1899	GO:0097367	TNXB,ABI3BP,CLEC3B,F2,SERPINC1,KNG1,APOE,APOH,ANG,APOB,HRG,SERPINA5,SERPIND1,DCN,SOD3,CFH,HAPLN1,VCAN,BGN,FBN1,PRELP,DPYSL3,POSTN,PCOLCE,PGLYRP2
GO:0006959	GO:BP	humoral immune response	1.74039e-12	72	26	2892	GO:0006955	C1S,IGLL5,CFB,C1QB,CFD,F2,A2M,C3,FGA,FGB,APCS,C1QC,TF,HPX,ANG,C4BPA,HRG,SERPING1,C2,C8A,C8G,CFH,C4B,IGLC3,C6,CFHR1
GO:0005198	GO:MF	structural molecule activity	2.49104e-11	345	53	1694	GO:0003674	SPTAN1,TNXB,MFAP5,ABI3BP,COL12A1,ELN,MAP4,MAP1A,MATN2,SYNM,SORBS2,LMNA,SPTA1,APOE,FGA,FGB,FGG,DCN,COL4A2,VIM,HAPLN1,EPB41,COL6A1,COL6A2,COL6A3,ACTN1,VCAN,EPB42,HMGA1,OGN,CSRP1,BGN,FBLN1,FBN1,ADD1,MYH11,COL18A1,PRELP,FBLN2,COL14A1,DPT,LTBP1,POSTN,PCOLCE,PGM5,PLEC,TGFBI,TPM1,PODN,AEBP1,ASPN,TLN1,EMILIN1
GO:0006956	GO:BP	complement activation	4.11884e-11	41	19	2889	GO:0002252,GO:0002253,GO:0006959	C1S,IGLL5,CFB,C1QB,CFD,A2M,C3,APCS,C1QC,C4BPA,SERPING1,C2,C8A,C8G,CFH,C4B,IGLC3,C6,CFHR1
GO:0008201	GO:MF	heparin binding	4.08467e-10	51	19	2039	GO:0005539,GO:1901681	TNXB,ABI3BP,CLEC3B,F2,SERPINC1,KNG1,APOE,APOH,ANG,APOB,HRG,SERPINA5,SERPIND1,SOD3,CFH,FBN1,PRELP,POSTN,PCOLCE
GO:1903561	GO:CC	extracellular vesicle	1.09958e-09	1022	97	4067	GO:0031982,GO:0065010	IGLL5,SPTAN1,TNXB,CFB,GC,COL12A1,CLEC3B,CFD,ISLR,FLOT1,DDAH2,CP,F2,PLG,CA1,CA2,SERPINC1,A2M,C3,KNG1,APOA1,APOE,FGA,FGB,FGG,SLC4A1,APCS,APOH,RBP4,AMBP,AHSG,TTR,TF,HPX,CAT,APOB,HRG,A1BG,SERPINA5,SERPING1,SERPINA7,SERPIND1,GSN,C2,APOA4,TPM3,C8A,C8G,BPGM,SOD3,COL4A2,CFH,VIM,ANXA4,C4B,IGLC3,SLC2A1,COL6A1,COL6A2,COL6A3,ACTN1,C6,CBR1,OGN,CSRP1,FLNA,BGN,TGM2,FBLN1,AZGP1,S100A4,PON1,SERPINA4,YWHAB,MYH10,M…
GO:0007155	GO:BP	cell adhesion	1.6516e-09	330	50	3055	GO:0009987	TNXB,ABI3BP,COL12A1,LMO7,TJP1,ISLR,FLOT1,PLG,KNG1,SPTA1,APOA1,FGA,FGB,FGG,AMBP,HRG,APOA4,HAPLN1,COL6A1,COL6A2,COL6A3,ACTN1,VCAN,CSRP1,FLNA,TGM2,FBLN1,AZGP1,FBN1,MYH10,IGFALS,COL18A1,HBB,FBLN2,COL14A1,DPT,CTTN,FLOT2,SSPN,POSTN,PGM5,CNN3,TGFBI,RELA,TPM1,LPP,SORBS1,LIMCH1,TLN1,EMILIN1
GO:0070062	GO:CC	extracellular exosome	2.1518e-09	1018	96	2739	GO:0005615,GO:1903561	IGLL5,SPTAN1,TNXB,CFB,GC,COL12A1,CLEC3B,CFD,ISLR,FLOT1,DDAH2,CP,F2,PLG,CA1,CA2,SERPINC1,A2M,C3,KNG1,APOA1,APOE,FGA,FGB,FGG,SLC4A1,APCS,APOH,RBP4,AMBP,AHSG,TTR,TF,HPX,CAT,APOB,HRG,A1BG,SERPINA5,SERPING1,SERPINA7,SERPIND1,GSN,C2,APOA4,TPM3,C8A,C8G,BPGM,SOD3,COL4A2,CFH,VIM,ANXA4,C4B,IGLC3,SLC2A1,COL6A1,COL6A2,COL6A3,ACTN1,C6,CBR1,OGN,CSRP1,FLNA,BGN,TGM2,FBLN1,AZGP1,S100A4,PON1,SERPINA4,YWHAB,MYH10,M…
GO:0005788	GO:CC	endoplasmic reticulum lumen	8.30576e-09	127	27	431	GO:0005783,GO:0070013	COL12A1,WFS1,CP,F2,SERPINC1,C3,KNG1,APOA1,APOE,FGA,FGG,AHSG,TF,APOB,SERPING1,SERPIND1,APOA4,COL4A2,COL6A1,COL6A2,COL6A3,VCAN,FBN1,COL18A1,COL14A1,LTBP1,APOA2
GO:0002455	GO:BP	humoral immune response mediated by circulating immunoglobulin	1.03308e-08	32	15	1101	GO:0006959,GO:0016064	C1S,IGLL5,C1QB,C3,APCS,C1QC,HPX,C4BPA,SERPING1,C2,C8A,C8G,C4B,IGLC3,C6
GO:0006958	GO:BP	complement activation, classical pathway	4.47608e-08	30	14	2891	GO:0002455,GO:0006956	C1S,IGLL5,C1QB,C3,APCS,C1QC,C4BPA,SERPING1,C2,C8A,C8G,C4B,IGLC3,C6
GO:0002252	GO:BP	immune effector process	4.03595e-07	126	26	907	GO:0002376	C1S,IGLL5,CFB,C1QB,CFD,F2,A2M,C3,APOA1,APCS,C1QC,RBP4,HPX,C4BPA,SERPING1,C2,C8A,C8G,CFH,C4B,IGLC3,C6,CFHR1,PLEC,PGLYRP2,APOA2
GO:0004866	GO:MF	endopeptidase inhibitor activity	6.39209e-07	60	17	1422	GO:0030414,GO:0061135	SERPINC1,A2M,C3,KNG1,AMBP,AHSG,HRG,SERPINA5,SERPING1,SERPINA7,SERPIND1,C4B,COL6A3,SERPINA4,TIMP3,SERPINF1,ITIH4
GO:0030021	GO:MF	extracellular matrix structural constituent conferring compression resistance	6.39209e-07	11	8	4722	GO:0005201	DCN,HAPLN1,VCAN,OGN,BGN,PRELP,PODN,ASPN
GO:0061134	GO:MF	peptidase regulator activity	9.89045e-07	79	19	9587	GO:0030234	SERPINC1,A2M,C3,KNG1,AMBP,AHSG,HRG,SERPINA5,SERPING1,SERPINA7,SERPIND1,C4B,COL6A3,FBLN1,SERPINA4,TIMP3,SERPINF1,ITIH4,PCOLCE
GO:0003779	GO:MF	actin binding	1.54715e-06	199	31	470	GO:0008092	TNNI1,SPTAN1,TNS1,GC,MAP1A,SVIL,SPTA1,ANG,GSN,TPM3,EPB41,ACTN1,FLNA,S100A4,MYH10,ADD1,MYH11,TNNT2,TAGLN,CTTN,LASP1,PLEC,CNN3,PDLIM3,TPM1,SYNPO,SORBS1,SYNPO2L,SYNPO2,LIMCH1,TLN1
GO:1901681	GO:MF	sulfur compound binding	1.87716e-06	92	20	12013	GO:0005488	TNXB,ABI3BP,CLEC3B,F2,SERPINC1,KNG1,APOE,APOH,ANG,APOB,HRG,SERPINA5,SERPIND1,SOD3,CFH,FBN1,PRELP,DPYSL3,POSTN,PCOLCE
GO:0031093	GO:CC	platelet alpha granule lumen	2.33631e-06	40	13	1218	GO:0031091,GO:0034774	CFD,ISLR,PLG,A2M,KNG1,FGA,FGB,FGG,AHSG,HRG,A1BG,SERPING1,ACTN1
GO:0004867	GO:MF	serine-type endopeptidase inhibitor activity	3.38e-06	34	12	1423	GO:0004866	SERPINC1,A2M,AMBP,HRG,SERPINA5,SERPING1,SERPINA7,SERPIND1,COL6A3,SERPINA4,SERPINF1,ITIH4
GO:0004857	GO:MF	enzyme inhibitor activity	3.97111e-06	125	23	1414	GO:0030234	PPP1R12B,SERPINC1,A2M,C3,KNG1,AMBP,AHSG,HRG,SERPINA5,SERPING1,SERPINA7,SERPIND1,ANXA4,C4B,COL6A3,PLN,SERPINA4,YWHAB,TIMP3,SERPINF1,ITIH4,PPP1R12C,APOA2
GO:0005518	GO:MF	collagen binding	4.38001e-06	29	11	1882	GO:0044877	TNXB,ABI3BP,DCN,COL6A1,COL6A2,COL14A1,PCOLCE,TGFBI,PODN,AEBP1,ASPN
GO:0050817	GO:BP	coagulation	5.47374e-06	79	19	15342	GO:0032501	F2,PLG,SERPINC1,KNG1,APOE,FGA,FGB,FGG,SLC4A1,APOH,HRG,SERPING1,SERPIND1,ANXA4,CSRP1,FLNA,FBLN1,HBB,TLN1
GO:0031091	GO:CC	platelet alpha granule	5.50957e-06	50	14	1216	GO:0030141	CFD,ISLR,PLG,A2M,KNG1,FGA,FGB,FGG,AHSG,HRG,A1BG,SERPINA5,SERPING1,ACTN1
GO:0031982	GO:CC	vesicle	7.64202e-06	1351	106	1451	GO:0043227	IGLL5,SPTAN1,TNXB,CFB,VPS8,GC,COL12A1,CLEC3B,CFD,ISLR,FLOT1,WFS1,DDAH2,CP,F2,PLG,CA1,CA2,SERPINC1,A2M,C3,KNG1,APOA1,APOE,FGA,FGB,FGG,SLC4A1,APCS,APOH,RBP4,AMBP,AHSG,TTR,TF,HPX,ANG,CAT,APOB,HRG,A1BG,SERPINA5,SERPING1,SERPINA7,SERPIND1,GSN,C2,APOA4,TPM3,C8A,C8G,BPGM,SOD3,COL4A2,CFH,VIM,ANXA4,C4B,IGLC3,SLC2A1,COL6A1,COL6A2,COL6A3,ACTN1,C6,CBR1,OGN,CSRP1,FLNA,BGN,TGM2,FBLN1,AZGP1,S100A4,PON1,SERPINA4…
GO:0015629	GO:CC	actin cytoskeleton	8.10761e-06	219	31	836	GO:0005856	TNNI1,SPTAN1,TJP1,FLOT1,SORBS2,SVIL,SPTA1,ANG,GSN,TPM3,SLC2A1,ACTN1,FLNA,MYH10,ADD1,MYH11,TNNT2,DPYSL3,CTTN,FLOT2,LASP1,PGM5,CNN3,PDLIM3,TPM1,SYNPO,LPP,SORBS1,SYNPO2L,SYNPO2,LIMCH1
GO:0050819	GO:BP	negative regulation of coagulation	9.82803e-06	26	11	15344	GO:0050817,GO:0050818,GO:0051241	F2,PLG,KNG1,APOE,FGA,FGB,FGG,APOH,HRG,SERPING1,ANXA4
GO:0002250	GO:BP	adaptive immune response	1.30462e-05	84	19	905	GO:0006955	C1S,IGLL5,C1QB,C3,IGKV3-15,IGLV3-25,FGA,FGB,APCS,C1QC,HPX,C4BPA,SERPING1,C2,C8A,C8G,C4B,IGLC3,C6
GO:0048856	GO:BP	anatomical structure development	1.30462e-05	1124	95	15146	GO:0032502	TNNI1,MFAP5,ABI3BP,C1QB,COL12A1,ELN,MAP4,MAP1A,CLEC3B,TJP1,SPTLC2,FLOT1,WFS1,SORBS2,SVIL,F2,PLG,CA2,A2M,C3,LMNA,SPTA1,APOA1,APOE,FGA,FGB,FGG,SLC4A1,APCS,C1QC,APOH,RBP4,AHSG,TF,ANG,CAT,APOB,HRG,GSN,APOA4,DCN,BPGM,COL4A2,VIM,ANXA4,UCHL1,HAPLN1,SLC2A1,EPB41,COL6A1,COL6A3,ACTN1,VCAN,C6,CBR1,EPB42,CSRP1,FLNA,BGN,TGM2,FBLN1,S100A4,PLN,FBN1,MYH10,ADD1,MYH11,SERPINF1,COL18A1,TNNT2,PRELP,HSPA2,TAGLN,DPYSL…
GO:0050818	GO:BP	regulation of coagulation	1.31807e-05	33	12	15343	GO:0050817,GO:0051239	F2,PLG,SERPINC1,KNG1,APOE,FGA,FGB,FGG,APOH,HRG,SERPING1,ANXA4
GO:0042627	GO:CC	chylomicron	1.50863e-05	8	6	2055	GO:0034358	APOA1,APOE,APOH,APOB,APOA4,APOA2
GO:0007599	GO:BP	hemostasis	1.61227e-05	78	18	3460	GO:0050878	F2,PLG,SERPINC1,KNG1,APOE,FGA,FGB,FGG,SLC4A1,APOH,HRG,SERPING1,SERPIND1,CSRP1,FLNA,FBLN1,HBB,TLN1
GO:0051241	GO:BP	negative regulation of multicellular organismal process	1.98955e-05	187	29	15699	GO:0032501,GO:0048519,GO:0051239	ABI3BP,F2,PLG,KNG1,LMNA,APOA1,APOE,FGA,FGB,FGG,APCS,C1QC,APOH,RBP4,AHSG,HRG,SERPING1,APOA4,DCN,COL4A2,ANXA4,FBLN1,PLN,FBN1,SERPINF1,PGLYRP2,ASPN,EMILIN1,APOA2
GO:0030195	GO:BP	negative regulation of blood coagulation	2.86609e-05	24	10	7737	GO:0007596,GO:0030193,GO:0050819,GO:0061045,GO:1900047	F2,PLG,KNG1,APOE,FGA,FGB,FGG,APOH,HRG,SERPING1
GO:0061045	GO:BP	negative regulation of wound healing	3.026e-05	30	11	17787	GO:0032102,GO:0042060,GO:0061041,GO:1903035	F2,PLG,KNG1,APOE,FGA,FGB,FGG,APCS,APOH,HRG,SERPING1
GO:0030193	GO:BP	regulation of blood coagulation	3.86337e-05	31	11	7735	GO:0007596,GO:0032101,GO:0050818,GO:0061041,GO:1900046	F2,PLG,SERPINC1,KNG1,APOE,FGA,FGB,FGG,APOH,HRG,SERPING1
GO:0042730	GO:BP	fibrinolysis	3.9197e-05	15	8	11913	GO:0030195	F2,PLG,FGA,FGB,FGG,APOH,HRG,SERPING1
GO:0097435	GO:BP	supramolecular fiber organization	4.15757e-05	304	38	21838	GO:0016043	SPTAN1,TNXB,MFAP5,COL12A1,ELN,MAP1A,TJP1,SORBS2,SVIL,SPTA1,APOA1,APOE,TF,ANG,GSN,TPM3,COL4A2,VIM,ACTN1,CSRP1,FLNA,ADD1,MYH11,TNNT2,COL14A1,DPT,DPYSL3,CTTN,PGM5,PLEC,TPM1,AEBP1,SYNPO,SORBS1,SYNPO2L,SYNPO2,LIMCH1,EMILIN1
GO:0050878	GO:BP	regulation of body fluid levels	5.04351e-05	105	20	15394	GO:0065008	WFS1,F2,PLG,SERPINC1,KNG1,APOE,FGA,FGB,FGG,SLC4A1,APOH,HRG,SERPING1,SERPIND1,CSRP1,FLNA,FBLN1,HBB,PLEC,TLN1
GO:0030036	GO:BP	actin cytoskeleton organization	5.1638e-05	271	35	7682	GO:0007010,GO:0030029	SPTAN1,TNXB,ELN,TJP1,SORBS2,SVIL,SPTA1,APOA1,TF,ANG,HRG,GSN,TPM3,EPB41,ACTN1,CSRP1,FLNA,MYH10,ADD1,MYH11,TNNT2,DPYSL3,CTTN,PGM5,PLEC,CNN3,PDLIM3,TPM1,SYNPO,CAVIN3,SORBS1,SYNPO2L,SYNPO2,LIMCH1,TLN1
GO:0042060	GO:BP	wound healing	5.1638e-05	135	23	11511	GO:0009611	ABI3BP,F2,PLG,SERPINC1,KNG1,APOE,FGA,FGB,FGG,SLC4A1,APCS,APOH,HRG,SERPING1,SERPIND1,CSRP1,FLNA,FBLN1,HBB,PLEC,TPM1,MYOF,TLN1
GO:0002253	GO:BP	activation of immune response	5.31494e-05	106	20	908	GO:0002376,GO:0050778	C1S,IGLL5,CFB,C1QB,CFD,A2M,C3,APCS,C1QC,C4BPA,SERPING1,C2,C8A,C8G,CFH,C4B,IGLC3,C6,CFHR1,RELA
GO:0009611	GO:BP	response to wounding	5.37887e-05	157	25	3983	GO:0006950	ABI3BP,F2,PLG,SERPINC1,KNG1,APOE,FGA,FGB,FGG,SLC4A1,APCS,APOH,HRG,SERPING1,SERPIND1,APOA4,CSRP1,FLNA,FBLN1,HBB,DPYSL3,PLEC,TPM1,MYOF,TLN1
GO:0032502	GO:BP	developmental process	6.49534e-05	1213	97	8804	GO:0008150	TNNI1,MFAP5,ABI3BP,C1QB,COL12A1,ELN,MAP4,MAP1A,CLEC3B,TJP1,SPTLC2,FLOT1,WFS1,SORBS2,SVIL,F2,PLG,CA2,A2M,C3,LMNA,SPTA1,APOA1,APOE,FGA,FGB,FGG,SLC4A1,APCS,C1QC,APOH,RBP4,AHSG,TF,ANG,CAT,APOB,HRG,SERPINA5,SERPING1,GSN,APOA4,DCN,BPGM,COL4A2,VIM,ANXA4,UCHL1,HAPLN1,SLC2A1,EPB41,COL6A1,COL6A3,ACTN1,VCAN,C6,CBR1,EPB42,CSRP1,FLNA,BGN,TGM2,FBLN1,S100A4,PLN,FBN1,MYH10,ADD1,MYH11,SERPINF1,COL18A1,TNNT2,PRELP…
GO:0010951	GO:BP	negative regulation of endopeptidase activity	7.47654e-05	81	17	5070	GO:0010466,GO:0052548	SERPINC1,A2M,C3,KNG1,AMBP,AHSG,HRG,SERPINA5,SERPING1,SERPINA7,SERPIND1,C4B,COL6A3,SERPINA4,TIMP3,SERPINF1,ITIH4
GO:0050778	GO:BP	positive regulation of immune response	7.47654e-05	129	22	15315	GO:0002684,GO:0006955,GO:0048584,GO:0050776	C1S,IGLL5,CFB,C1QB,CFD,A2M,C3,APCS,C1QC,HPX,C4BPA,HRG,SERPING1,C2,C8A,C8G,CFH,C4B,IGLC3,C6,CFHR1,RELA
GO:0002376	GO:BP	immune system process	9.75845e-05	509	52	1029	GO:0008150	C1S,IGLL5,MFAP5,CFB,C1QB,CFD,FLOT1,F2,PLG,A2M,C3,IGKV3-15,IGLV3-25,SPTA1,APOA1,APOE,FGA,FGB,SLC4A1,APCS,C1QC,RBP4,AMBP,TF,HPX,ANG,C4BPA,HRG,SERPING1,GSN,C2,APOA4,C8A,C8G,BPGM,CFH,VIM,C4B,IGLC3,ACTN1,C6,EPB42,AZGP1,FBN1,ADD1,CFHR1,FLOT2,PLEC,RELA,PGLYRP2,EMILIN1,APOA2
GO:0006955	GO:BP	immune response	9.81604e-05	332	39	2888	GO:0002376,GO:0050896	C1S,IGLL5,CFB,C1QB,CFD,FLOT1,F2,A2M,C3,IGKV3-15,IGLV3-25,APOA1,APOE,FGA,FGB,APCS,C1QC,AMBP,TF,HPX,ANG,C4BPA,HRG,SERPING1,GSN,C2,APOA4,C8A,C8G,CFH,VIM,C4B,IGLC3,C6,CFHR1,PLEC,RELA,PGLYRP2,APOA2
GO:0098542	GO:BP	defense response to other organism	0.000103212	245	32	21990	GO:0006952,GO:0051707	C1S,IGLL5,CFB,CFD,F2,A2M,C3,APOE,FGA,FGB,APCS,C1QC,TF,HPX,ANG,C4BPA,HRG,SERPING1,GSN,C2,APOA4,C8A,C8G,CFH,VIM,C4B,IGLC3,C6,CFHR1,RELA,PGLYRP2,EMILIN1
GO:0030029	GO:BP	actin filament-based process	0.00013109	311	37	7675	GO:0009987	TNNI1,SPTAN1,TNXB,ELN,TJP1,SORBS2,SVIL,SPTA1,APOA1,TF,ANG,HRG,GSN,TPM3,EPB41,ACTN1,CSRP1,FLNA,PLN,MYH10,ADD1,MYH11,TNNT2,DPYSL3,CTTN,PGM5,PLEC,CNN3,PDLIM3,TPM1,SYNPO,CAVIN3,SORBS1,SYNPO2L,SYNPO2,LIMCH1,TLN1
GO:0002682	GO:BP	regulation of immune system process	0.00013109	261	33	1323	GO:0002376,GO:0050789	C1S,IGLL5,CFB,C1QB,CFD,FLOT1,A2M,C3,SPTA1,APOA1,APOE,APCS,C1QC,RBP4,AMBP,HPX,C4BPA,HRG,SERPING1,C2,C8A,C8G,CFH,C4B,IGLC3,C6,FBN1,CFHR1,FLOT2,RELA,PGLYRP2,EMILIN1,APOA2
GO:0072378	GO:BP	blood coagulation, fibrin clot formation	0.00013109	9	6	20230	GO:0007596,GO:0072376	SERPINC1,FGA,FGB,FGG,APOH,FBLN1
GO:1903034	GO:BP	regulation of response to wounding	0.00013109	51	13	26147	GO:0009611,GO:0080134	F2,PLG,SERPINC1,KNG1,APOE,FGA,FGB,FGG,APCS,APOH,HRG,SERPING1,FLNA
GO:0031983	GO:CC	vesicle lumen	0.00014206	190	26	1452	GO:0031982,GO:0043233	SPTAN1,CLEC3B,CFD,ISLR,PLG,A2M,C3,KNG1,APOA1,FGA,FGB,FGG,APOH,AHSG,TTR,TF,CAT,APOB,HRG,A1BG,SERPING1,GSN,ACTN1,SERPINA4,TIMP3,ITIH4
GO:0050776	GO:BP	regulation of immune response	0.000152115	180	26	15313	GO:0002682,GO:0006955,GO:0048583	C1S,IGLL5,CFB,C1QB,CFD,FLOT1,A2M,C3,APOE,APCS,C1QC,AMBP,HPX,C4BPA,HRG,SERPING1,C2,C8A,C8G,CFH,C4B,IGLC3,C6,CFHR1,RELA,PGLYRP2
GO:0006952	GO:BP	defense response	0.000182811	356	40	2885	GO:0006950	C1S,IGLL5,CFB,ABI3BP,CFD,F2,A2M,C3,KNG1,APOA1,APOE,FGA,FGB,APCS,C1QC,AHSG,TF,HPX,ANG,C4BPA,HRG,SERPING1,GSN,C2,APOA4,C8A,C8G,CFH,VIM,C4B,IGLC3,C6,SERPINF1,CFHR1,HNRNPA0,ITIH4,RELA,PGLYRP2,EMILIN1,APOA2
GO:0034364	GO:CC	high-density lipoprotein particle	0.000196625	16	7	1703	GO:0034358	APOA1,APOE,APOH,APOB,APOA4,PON1,APOA2
GO:0005581	GO:CC	collagen trimer	0.000196625	28	9	244	GO:0032991	COL12A1,C1QC,COL4A2,COL6A1,COL6A2,COL6A3,COL18A1,COL14A1,EMILIN1
GO:0051346	GO:BP	negative regulation of hydrolase activity	0.000203428	118	20	15786	GO:0043086,GO:0051336	SERPINC1,A2M,C3,KNG1,APOA1,APCS,AMBP,AHSG,HRG,SERPINA5,SERPING1,SERPINA7,SERPIND1,C4B,COL6A3,SERPINA4,TIMP3,SERPINF1,ITIH4,APOA2
GO:0003008	GO:BP	system process	0.000208509	399	43	1584	GO:0032501	TNNI1,ELN,MAP1A,TJP1,SYNM,PPP1R12B,WFS1,SORBS2,KNG1,LMNA,APOA1,APOE,FGA,FGB,FGG,SLC4A1,RBP4,SERPING1,GSN,APOA4,TPM3,SOD3,UCHL1,SLC2A1,EPB41,FLNA,AZGP1,PLN,TIMP3,MYH11,SERPINF1,COL18A1,TNNT2,HBB,CTTN,SSPN,PLEC,TGFBI,TPM1,MYOF,DTNA,EMILIN1,APOA2
GO:0061041	GO:BP	regulation of wound healing	0.000215739	46	12	17783	GO:0042060,GO:1903034	F2,PLG,SERPINC1,KNG1,APOE,FGA,FGB,FGG,APCS,APOH,HRG,SERPING1
GO:0002920	GO:BP	regulation of humoral immune response	0.000253738	10	6	1554	GO:0006959,GO:0050776	A2M,C3,HPX,C4BPA,SERPING1,CFH
GO:0002443	GO:BP	leukocyte mediated immunity	0.000253738	81	16	1089	GO:0002252	C1S,IGLL5,C1QB,F2,C3,APCS,C1QC,HPX,C4BPA,SERPING1,C2,C8A,C8G,C4B,IGLC3,C6
GO:0002684	GO:BP	positive regulation of immune system process	0.000253738	175	25	1325	GO:0002376,GO:0002682,GO:0048518	C1S,IGLL5,CFB,C1QB,CFD,A2M,C3,SPTA1,APCS,C1QC,RBP4,HPX,C4BPA,HRG,SERPING1,C2,C8A,C8G,CFH,C4B,IGLC3,C6,CFHR1,FLOT2,RELA
GO:0060228	GO:MF	phosphatidylcholine-sterol O-acyltransferase activator activity	0.000283721	4	4	9574	GO:0008047	APOA1,APOE,APOA4,APOA2
GO:0060205	GO:CC	cytoplasmic vesicle lumen	0.000290804	189	25	2596	GO:0031410,GO:0031983,GO:0070013	SPTAN1,CLEC3B,CFD,ISLR,PLG,A2M,C3,KNG1,APOA1,FGA,FGB,FGG,APOH,AHSG,TTR,TF,CAT,HRG,A1BG,SERPING1,GSN,ACTN1,SERPINA4,TIMP3,ITIH4
GO:0032432	GO:CC	actin filament bundle	0.000290804	53	12	1526	GO:0015629,GO:0110165	TPM3,ACTN1,FLNA,MYH10,PGM5,PDLIM3,TPM1,SYNPO,LPP,SORBS1,SYNPO2,LIMCH1
GO:0006639	GO:BP	acylglycerol metabolic process	0.0003063	33	10	2610	GO:0006638,GO:0046486	TNXB,C3,APOA1,APOE,APOH,ANG,CAT,APOB,APOA4,APOA2
GO:0045087	GO:BP	innate immune response	0.000323573	201	27	13117	GO:0006955,GO:0098542	C1S,IGLL5,CFB,CFD,A2M,C3,APOE,FGA,FGB,APCS,C1QC,HPX,ANG,C4BPA,SERPING1,GSN,C2,APOA4,C8A,C8G,CFH,VIM,C4B,IGLC3,C6,RELA,PGLYRP2
GO:0008092	GO:MF	cytoskeletal protein binding	0.000323969	376	40	1959	GO:0005515	TNNI1,SPTAN1,TNS1,GC,MAP4,MAP1A,LMO7,SYNM,SVIL,SPTA1,APOE,SLC4A1,ANG,GSN,TPM3,EPB41,ACTN1,CSRP1,FLNA,S100A4,MYH10,ADD1,MYH11,TNNT2,HSPA2,TAGLN,DPYSL3,CTTN,LASP1,PLEC,CNN3,RELA,PDLIM3,TPM1,SYNPO,SORBS1,SYNPO2L,SYNPO2,LIMCH1,TLN1
GO:0009607	GO:BP	response to biotic stimulus	0.000328216	327	37	3979	GO:0050896	C1S,IGLL5,CFB,TJP1,CFD,WFS1,F2,A2M,C3,APOE,FGA,FGB,APCS,C1QC,TF,HPX,ANG,C4BPA,APOB,HRG,SERPING1,GSN,C2,APOA4,C8A,C8G,CA3,CFH,VIM,C4B,IGLC3,C6,CFHR1,HNRNPA0,RELA,PGLYRP2,EMILIN1
GO:0045229	GO:BP	external encapsulating structure organization	0.000373722	94	17	13199	GO:0016043	TNXB,ABI3BP,COL12A1,ELN,FLOT1,PLG,COL4A2,FBLN1,MYH11,COL18A1,FBLN2,COL14A1,DPT,POSTN,TGFBI,AEBP1,EMILIN1
GO:0043207	GO:BP	response to external biotic stimulus	0.000402047	318	36	12195	GO:0009605,GO:0009607	C1S,IGLL5,CFB,TJP1,CFD,F2,A2M,C3,APOE,FGA,FGB,APCS,C1QC,TF,HPX,ANG,C4BPA,APOB,HRG,SERPING1,GSN,C2,APOA4,C8A,C8G,CA3,CFH,VIM,C4B,IGLC3,C6,CFHR1,HNRNPA0,RELA,PGLYRP2,EMILIN1
GO:0006957	GO:BP	complement activation, alternative pathway	0.000437427	11	6	2890	GO:0006956,GO:0045087	CFB,CFD,C3,C8A,C8G,CFH
GO:0005886	GO:CC	plasma membrane	0.000445978	929	75	514	GO:0016020,GO:0071944	IGLL5,SPTAN1,EFR3A,CFB,LMO7,TJP1,SYNM,FLOT1,SORBS2,SVIL,CP,F2,PLG,CA2,SERPINC1,C3,KNG1,IGKV3-15,IGLV3-25,SPTA1,APOA1,APOE,FGA,FGB,FGG,SLC4A1,AMBP,TF,C4BPA,CAT,APOB,HRG,SERPINA5,GSN,C8A,C8G,VIM,ANXA4,UCHL1,C4B,IGLC3,SLC2A1,EPB41,COL6A1,COL6A2,COL6A3,ACTN1,C6,EPB42,FLNA,BGN,TGM2,AZGP1,MYH10,ADD1,HSPA2,CTTN,FLOT2,ITIH4,SSPN,PGM5,PLEC,TGFBI,AAK1,TPM1,SYNPO,LPP,CAVIN3,SNX18,SORBS1,MYOF,SLC27A6,TLN1,DT…
GO:0006641	GO:BP	triglyceride metabolic process	0.00045535	28	9	2612	GO:0006639	TNXB,C3,APOA1,APOE,APOH,CAT,APOB,APOA4,APOA2
GO:0009617	GO:BP	response to bacterium	0.000460839	127	20	3988	GO:0051707	IGLL5,TJP1,CFD,F2,C3,FGA,FGB,TF,ANG,C4BPA,APOB,C2,CA3,VIM,C4B,IGLC3,HNRNPA0,RELA,PGLYRP2,EMILIN1
GO:0043086	GO:BP	negative regulation of catalytic activity	0.000460839	231	29	12130	GO:0044092,GO:0050790	PPP1R12B,SERPINC1,A2M,C3,KNG1,APOA1,APOE,SLC4A1,APCS,AMBP,AHSG,HRG,SERPINA5,SERPING1,SERPINA7,SERPIND1,ANXA4,UCHL1,C4B,COL6A3,PLN,SERPINA4,YWHAB,TIMP3,SERPINF1,ITIH4,PLEC,PPP1R12C,APOA2
GO:0030863	GO:CC	cortical cytoskeleton	0.00046431	56	12	1148	GO:0005856,GO:0005938	SPTAN1,FLOT1,SPTA1,SLC4A1,GSN,SLC2A1,EPB41,ACTN1,EPB42,CTTN,FLOT2,LASP1
GO:0045861	GO:BP	negative regulation of proteolysis	0.000487793	117	19	13575	GO:0006508,GO:0030162,GO:0032269	MAP1A,F2,SERPINC1,A2M,C3,KNG1,AMBP,AHSG,HRG,SERPINA5,SERPING1,SERPINA7,SERPIND1,C4B,COL6A3,SERPINA4,TIMP3,SERPINF1,ITIH4
GO:0044092	GO:BP	negative regulation of molecular function	0.000539239	297	34	12633	GO:0065009	PPP1R12B,WFS1,SERPINC1,A2M,C3,KNG1,APOA1,APOE,SLC4A1,APCS,AMBP,AHSG,CAT,HRG,SERPINA5,SERPING1,SERPINA7,SERPIND1,ANXA4,UCHL1,C4B,COL6A3,FLNA,PLN,SERPINA4,YWHAB,TIMP3,SERPINF1,TNNT2,CFHR1,ITIH4,PLEC,PPP1R12C,APOA2
GO:0001725	GO:CC	stress fiber	0.000557431	49	11	183	GO:0042641,GO:0097517	TPM3,ACTN1,MYH10,PGM5,PDLIM3,TPM1,SYNPO,LPP,SORBS1,SYNPO2,LIMCH1
GO:0032501	GO:BP	multicellular organismal process	0.00060054	1304	98	8803	GO:0008150	TNNI1,MFAP5,ABI3BP,COL12A1,ELN,MAP4,MAP1A,CLEC3B,TJP1,SYNM,PPP1R12B,FLOT1,WFS1,SORBS2,F2,PLG,SERPINC1,A2M,C3,KNG1,LMNA,SPTA1,APOA1,APOE,FGA,FGB,FGG,SLC4A1,APCS,C1QC,APOH,RBP4,AMBP,AHSG,TF,ANG,CAT,APOB,HRG,SERPINA5,SERPING1,SERPIND1,GSN,APOA4,TPM3,DCN,BPGM,SOD3,COL4A2,VIM,ANXA4,UCHL1,HAPLN1,SLC2A1,EPB41,COL6A1,ACTN1,VCAN,C6,EPB42,CSRP1,FLNA,BGN,TGM2,FBLN1,AZGP1,PLN,FBN1,ADD1,TIMP3,MYH11,SERPINF1,C…
GO:0007015	GO:BP	actin filament organization	0.000622884	175	24	2936	GO:0030036,GO:0097435	SPTAN1,ELN,TJP1,SORBS2,SVIL,SPTA1,APOA1,TF,ANG,GSN,TPM3,ACTN1,FLNA,ADD1,TNNT2,DPYSL3,CTTN,PLEC,TPM1,SYNPO,SORBS1,SYNPO2L,SYNPO2,LIMCH1
GO:0120020	GO:MF	cholesterol transfer activity	0.000643455	8	5	11688	GO:0120015	APOA1,APOE,APOB,APOA4,APOA2
GO:0050789	GO:BP	regulation of biological process	0.000704858	2046	137	15321	GO:0008150,GO:0065007	TNNI1,C1S,IGLL5,SPTAN1,TNXB,CFB,ABI3BP,C1QB,ELN,MAP4,MAP1A,CLEC3B,LMO7,TJP1,GCOM1,CFD,SPTLC2,TPD52L2,PPP1R12B,FLOT1,WFS1,SORBS2,SVIL,DDAH2,CP,F2,PLG,CA2,SERPINC1,A2M,C3,KNG1,LMNA,SPTA1,APOA1,APOE,FGA,FGB,FGG,SLC4A1,APCS,C1QC,APOH,RBP4,AMBP,AHSG,TTR,TF,HPX,ANG,C4BPA,CAT,APOB,HRG,SERPINA5,SERPING1,SERPINA7,SERPIND1,GSN,C2,APOA4,C8A,C8G,DCN,COL4A2,CFH,VIM,ANXA4,UCHL1,C4B,IGLC3,EPB41,COL6A3,ACTN1,C6,…
GO:0009888	GO:BP	tissue development	0.00073143	411	42	4208	GO:0048856	TNNI1,COL12A1,ELN,CLEC3B,TJP1,SPTLC2,FLOT1,SORBS2,SVIL,CA2,C3,LMNA,RBP4,AHSG,CAT,COL4A2,VIM,ANXA4,COL6A1,CBR1,CSRP1,FLNA,BGN,TGM2,S100A4,PLN,ADD1,MYH11,COL18A1,TNNT2,TAGLN,FLOT2,POSTN,PGM5,PLEC,CNN3,TGFBI,RELA,KANK2,TPM1,BDH2,ASPN
GO:0008285	GO:BP	negative regulation of cell population proliferation	0.000737945	121	19	3569	GO:0008283,GO:0042127,GO:0048523	ABI3BP,PLG,LMNA,APOE,APOH,RBP4,ANG,HRG,HMGA1,OGN,FBLN1,AZGP1,SERPINF1,COL18A1,DPT,SPEG,KANK2,TPM1,PODN
GO:0005102	GO:MF	signaling receptor binding	0.000826217	297	33	1606	GO:0005515	IGLL5,TNXB,FLOT1,F2,PLG,A2M,C3,KNG1,APOA1,APOE,FGA,FGB,FGG,TTR,TF,ANG,APOB,HRG,UCHL1,IGLC3,ACTN1,HMGA1,OGN,FLNA,FBLN1,S100A4,FBN1,TGFBI,AAK1,SORBS1,TLN1,EMILIN1,APOA2
GO:0009605	GO:BP	response to external stimulus	0.000882168	560	52	3977	GO:0050896	C1S,IGLL5,CFB,TJP1,CFD,F2,PLG,SERPINC1,A2M,C3,KNG1,APOA1,APOE,FGA,FGB,FGG,APCS,C1QC,APOH,AHSG,TF,HPX,ANG,C4BPA,CAT,APOB,HRG,SERPING1,SERPIND1,GSN,C2,APOA4,C8A,C8G,CA3,CFH,VIM,C4B,IGLC3,SLC2A1,C6,FLNA,PON1,SERPINF1,CFHR1,HNRNPA0,POSTN,PLEC,RELA,KANK2,PGLYRP2,EMILIN1
GO:0009986	GO:CC	cell surface	0.000898729	168	22	790	GO:0110165	IGLL5,TNS1,LMO7,FLOT1,F2,PLG,C3,FGA,FGB,FGG,APOH,AMBP,TF,HRG,SERPINA5,APOA4,ANXA4,IGLC3,BGN,AZGP1,HSPA2,TLN1
GO:0045785	GO:BP	positive regulation of cell adhesion	0.00092435	102	17	13511	GO:0007155,GO:0030155,GO:0048522	ABI3BP,TJP1,FLOT1,SPTA1,APOA1,FGA,FGB,FGG,HRG,FLNA,TGM2,FBLN1,FBLN2,FLOT2,RELA,TPM1,EMILIN1
GO:0005796	GO:CC	Golgi lumen	0.000934304	21	7	439	GO:0005794,GO:0070013	F2,DCN,SOD3,VCAN,OGN,BGN,PRELP
GO:0061572	GO:BP	actin filament bundle organization	0.00100784	64	13	18264	GO:0007015	ELN,TJP1,APOA1,ACTN1,FLNA,ADD1,DPYSL3,TPM1,SYNPO,SORBS1,SYNPO2L,SYNPO2,LIMCH1
GO:0050896	GO:BP	response to stimulus	0.00100784	1669	117	15410	GO:0008150	TNNI1,C1S,IGLL5,HBG1,CFB,ABI3BP,C1QB,CLEC3B,TJP1,GCOM1,CFD,PPP1R12B,FLOT1,WFS1,SORBS2,DDAH2,F2,PLG,CA2,SERPINC1,A2M,C3,KNG1,IGKV3-15,IGLV3-25,HBD,LMNA,APOA1,APOE,FGA,FGB,FGG,SLC4A1,APCS,C1QC,APOH,RBP4,AMBP,AHSG,TTR,TF,HPX,ANG,C4BPA,CAT,APOB,HRG,SERPING1,SERPIND1,GSN,C2,APOA4,C8A,C8G,CA3,DCN,SOD3,COL4A2,CFH,VIM,ANXA4,UCHL1,C4B,IGLC3,SLC2A1,COL6A1,COL6A2,C6,CBR1,HMGA1,OGN,CSRP1,FLNA,MAOA,TGM2,FBLN1…
GO:0031089	GO:CC	platelet dense granule lumen	0.00107837	10	5	1214	GO:0034774,GO:0042827	CLEC3B,APOH,SERPINA4,TIMP3,ITIH4
GO:0044877	GO:MF	protein-containing complex binding	0.00117728	472	45	7118	GO:0005488	SPTAN1,TNXB,ABI3BP,SYNM,WFS1,SVIL,SPTA1,APOA1,APOE,APCS,AMBP,TTR,HRG,GSN,TPM3,C8A,DCN,VIM,EPB41,COL6A1,COL6A2,ACTN1,FLNA,FBLN1,FBN1,MYH10,ADD1,MYH11,TNNT2,TAGLN,COL14A1,CTTN,LASP1,PCOLCE,TGFBI,AAK1,TPM1,PODN,AEBP1,NAP1L4,SORBS1,ASPN,TLN1,EMILIN1,APOA2
GO:0030020	GO:MF	extracellular matrix structural constituent conferring tensile strength	0.0012253	20	7	4721	GO:0005201	COL12A1,COL4A2,COL6A1,COL6A2,COL6A3,COL18A1,COL14A1
GO:0005200	GO:MF	structural constituent of cytoskeleton	0.00135581	51	11	1696	GO:0005198	SPTAN1,SYNM,SORBS2,SPTA1,VIM,EPB41,EPB42,ADD1,PLEC,TPM1,TLN1
GO:0007010	GO:BP	cytoskeleton organization	0.00150179	439	43	2933	GO:0006996	SPTAN1,TNXB,ELN,MAP4,MAP1A,TJP1,SYNM,SORBS2,SVIL,LMNA,SPTA1,APOA1,APOE,TF,ANG,HRG,GSN,TPM3,VIM,EPB41,ACTN1,EPB42,CSRP1,FLNA,MYH10,ADD1,MYH11,TNNT2,DPYSL3,CTTN,PGM5,PLEC,CNN3,MAP7D1,PDLIM3,TPM1,SYNPO,CAVIN3,SORBS1,SYNPO2L,SYNPO2,LIMCH1,TLN1
GO:0010873	GO:BP	positive regulation of cholesterol esterification	0.00152927	5	4	4994	GO:0010872,GO:0031325,GO:0034435,GO:0045940	APOA1,APOE,APOA4,APOA2
GO:0065007	GO:BP	biological regulation	0.00152927	2195	143	18612	GO:0008150	TNNI1,C1S,IGLL5,SPTAN1,TNXB,CFB,ABI3BP,C1QB,ELN,MAP4,MAP1A,CLEC3B,LMO7,TJP1,GCOM1,CFD,SPTLC2,TPD52L2,PPP1R12B,FLOT1,WFS1,SORBS2,SVIL,DDAH2,CP,F2,PLG,CA2,SERPINC1,A2M,C3,KNG1,LMNA,SPTA1,APOA1,APOE,FGA,FGB,FGG,SLC4A1,APCS,C1QC,APOH,RBP4,AMBP,AHSG,TTR,TF,HPX,ANG,C4BPA,CAT,APOB,HRG,SERPINA5,SERPING1,SERPINA7,SERPIND1,GSN,C2,APOA4,C8A,C8G,DCN,BPGM,SOD3,COL4A2,CFH,VIM,ANXA4,UCHL1,C4B,IGLC3,SLC2A1,EPB41…
GO:1904478	GO:BP	regulation of intestinal absorption	0.00152927	5	4	27445	GO:0044058,GO:0050892,GO:0051049	APOA1,APOA4,EPB41,APOA2
GO:0034116	GO:BP	positive regulation of heterotypic cell-cell adhesion	0.00152927	5	4	9684	GO:0022409,GO:0034113,GO:0034114	FLOT1,FGA,FGB,FGG
GO:0051180	GO:BP	vitamin transport	0.00152927	5	4	15649	GO:0006810	GC,APOA1,SLC2A1,AFM
GO:0043292	GO:CC	contractile fiber	0.00155941	152	20	2146	GO:0005737,GO:0043232,GO:0099512	TNNI1,SYNM,PPP1R12B,SORBS2,SVIL,SLC4A1,TPM3,SLC2A1,ACTN1,CSRP1,FLNA,MYH11,TNNT2,PGM5,PLEC,PDLIM3,TPM1,SYNPO,SYNPO2L,SYNPO2
GO:0099081	GO:CC	supramolecular polymer	0.00155941	348	35	3747	GO:0099080	TNNI1,MFAP5,ELN,MAP4,MAP1A,SYNM,PPP1R12B,SORBS2,SVIL,LMNA,SLC4A1,TPM3,COL4A2,VIM,SLC2A1,COL6A1,COL6A3,ACTN1,CSRP1,FLNA,FBLN1,FBN1,MYH10,MYH11,TNNT2,DPYSL3,CTTN,LTBP1,PGM5,PLEC,PDLIM3,TPM1,SYNPO,SYNPO2L,SYNPO2
GO:0005319	GO:MF	lipid transporter activity	0.00166143	28	8	1777	GO:0005215	APOA1,APOE,RBP4,APOB,APOA4,SLC2A1,SLC27A6,APOA2
GO:0030155	GO:BP	regulation of cell adhesion	0.00169759	164	22	7717	GO:0007155,GO:0050794	ABI3BP,LMO7,TJP1,FLOT1,PLG,KNG1,SPTA1,APOA1,FGA,FGB,FGG,HRG,FLNA,TGM2,FBLN1,FBLN2,FLOT2,TGFBI,RELA,TPM1,LIMCH1,EMILIN1
GO:0030449	GO:BP	regulation of complement activation	0.00170464	9	5	7850	GO:0002697,GO:0002920,GO:0006956	A2M,C3,C4BPA,SERPING1,CFH
GO:0034114	GO:BP	regulation of heterotypic cell-cell adhesion	0.00170464	9	5	9682	GO:0022407,GO:0034113	FLOT1,APOA1,FGA,FGB,FGG
GO:0030864	GO:CC	cortical actin cytoskeleton	0.00183799	39	9	1149	GO:0015629,GO:0030863	SPTAN1,FLOT1,SPTA1,GSN,SLC2A1,ACTN1,CTTN,FLOT2,LASP1
GO:0048523	GO:BP	negative regulation of cellular process	0.00197199	1014	79	14845	GO:0009987,GO:0048519,GO:0050794	SPTAN1,ABI3BP,MAP4,MAP1A,TJP1,WFS1,SVIL,DDAH2,CP,F2,PLG,SERPINC1,A2M,C3,KNG1,LMNA,SPTA1,APOA1,APOE,FGA,FGB,FGG,SLC4A1,APCS,C1QC,APOH,RBP4,AMBP,AHSG,ANG,CAT,HRG,SERPINA5,SERPING1,SERPINA7,SERPIND1,GSN,APOA4,DCN,VIM,ANXA4,UCHL1,C4B,COL6A3,ACTN1,HMGA1,OGN,FLNA,FBLN1,AZGP1,PLN,SERPINA4,YWHAB,FBN1,ADD1,TIMP3,SERPINF1,COL18A1,HSPA2,DPT,HNRNPA0,DPYSL3,CTTN,ITIH4,LTBP1,PLEC,TGFBI,SPEG,RELA,KANK2,TPM1,POD…
GO:0048584	GO:BP	positive regulation of response to stimulus	0.00216749	448	43	14896	GO:0048518,GO:0048583,GO:0050896	C1S,IGLL5,CFB,C1QB,CFD,FLOT1,F2,PLG,A2M,C3,APOA1,APOE,FGA,FGB,FGG,APCS,C1QC,APOH,HPX,C4BPA,CAT,HRG,SERPING1,C2,C8A,C8G,DCN,CFH,C4B,IGLC3,C6,FLNA,MAOA,TGM2,S100A4,TIMP3,CFHR1,AAK1,RELA,CAVIN3,SORBS1,SYNPO2L,EMILIN1
GO:0044419	GO:BP	biological process involved in interspecies interaction between organisms	0.00231268	378	38	12783	GO:0008150	C1S,IGLL5,CFB,TJP1,CFD,F2,PLG,A2M,C3,APOE,FGA,FGB,APCS,C1QC,TF,HPX,ANG,C4BPA,APOB,HRG,SERPING1,GSN,C2,APOA4,C8A,C8G,CA3,CFH,VIM,C4B,IGLC3,C6,FBLN1,CFHR1,HNRNPA0,RELA,PGLYRP2,EMILIN1
GO:0030168	GO:BP	platelet activation	0.00231268	43	10	7724	GO:0001775,GO:0007596	F2,APOE,FGA,FGB,FGG,HRG,CSRP1,FLNA,HBB,TLN1
GO:0052547	GO:BP	regulation of peptidase activity	0.00239421	145	20	16659	GO:0030162,GO:0051336	SERPINC1,A2M,C3,KNG1,AMBP,AHSG,HRG,SERPINA5,SERPING1,SERPINA7,SERPIND1,GSN,C4B,COL6A3,FBLN1,SERPINA4,TIMP3,SERPINF1,ITIH4,PCOLCE
GO:0030492	GO:MF	hemoglobin binding	0.00244157	6	4	4856	GO:0005515	HBG1,HBD,SLC4A1,HBB
GO:0030016	GO:CC	myofibril	0.00255185	146	19	1021	GO:0043292	TNNI1,SYNM,PPP1R12B,SORBS2,SVIL,SLC4A1,TPM3,SLC2A1,ACTN1,CSRP1,FLNA,TNNT2,PGM5,PLEC,PDLIM3,TPM1,SYNPO,SYNPO2L,SYNPO2
GO:0050766	GO:BP	positive regulation of phagocytosis	0.00262152	15	6	15303	GO:0006909,GO:0050764,GO:0051050	C3,APOA1,AHSG,C2,C4B,APOA2
GO:0099512	GO:CC	supramolecular fiber	0.00266272	345	34	3777	GO:0099081	TNNI1,MFAP5,ELN,MAP4,MAP1A,SYNM,PPP1R12B,SORBS2,SVIL,LMNA,SLC4A1,TPM3,VIM,SLC2A1,COL6A1,COL6A3,ACTN1,CSRP1,FLNA,FBLN1,FBN1,MYH10,MYH11,TNNT2,DPYSL3,CTTN,LTBP1,PGM5,PLEC,PDLIM3,TPM1,SYNPO,SYNPO2L,SYNPO2
GO:0034367	GO:BP	protein-containing complex remodeling	0.0029527	10	5	9866	GO:0043933	APOA1,APOE,APOB,APOA4,APOA2
GO:0031032	GO:BP	actomyosin structure organization	0.00302673	103	16	8108	GO:0030036	ELN,TJP1,APOA1,EPB41,CSRP1,MYH10,MYH11,TNNT2,PGM5,PLEC,CNN3,TPM1,SYNPO,SORBS1,SYNPO2L,LIMCH1
GO:0031721	GO:MF	hemoglobin alpha binding	0.00310562	3	3	5135	GO:0030492	HBG1,HBD,HBB
GO:0030018	GO:CC	Z disc	0.00314524	81	13	1023	GO:0031674,GO:0110165	PPP1R12B,SORBS2,SLC4A1,SLC2A1,ACTN1,CSRP1,FLNA,PGM5,PLEC,PDLIM3,SYNPO,SYNPO2L,SYNPO2
GO:0043169	GO:MF	cation binding	0.00328323	796	64	6766	GO:0043167	TNNI1,C1S,SPTAN1,HBG1,VPS8,CLEC3B,LMO7,MATN2,CP,F2,CA1,CA2,KNG1,HBD,SPTA1,APOA1,APOE,FGA,FGG,APCS,TF,HPX,ANG,CAT,HRG,SERPINA5,GSN,C2,APOA4,CA3,SOD3,ANXA4,JMJD7,ACTN1,VCAN,CSRP1,TGM2,FBLN1,S100A4,PON1,RPA1,IMPA1,FBN1,TIMP3,COL18A1,AFM,HBB,FBLN2,LTBP1,LASP1,POSTN,PGM5,PDLIM3,ZSWIM9,AEBP1,LPP,PGLYRP2,FYCO1,ASPN,CZIB,MYOF,LIMCH1,DTNA,APOA2
GO:0048513	GO:BP	animal organ development	0.00357686	657	56	14835	GO:0048856	TNNI1,MFAP5,ABI3BP,C1QB,ELN,CLEC3B,SPTLC2,FLOT1,WFS1,SORBS2,SVIL,PLG,A2M,LMNA,SPTA1,APOA1,SLC4A1,APCS,C1QC,RBP4,AHSG,TF,ANG,CAT,DCN,BPGM,VIM,SLC2A1,COL6A3,ACTN1,EPB42,FLNA,BGN,TGM2,S100A4,PLN,FBN1,ADD1,MYH11,SERPINF1,COL18A1,TNNT2,TAGLN,PLEC,TGFBI,SPEG,RELA,PDLIM3,KANK2,TPM1,PGLYRP2,ASPN,WDR11,SYNPO2L,EMILIN1,APOA2
GO:0020027	GO:BP	hemoglobin metabolic process	0.00357686	6	4	7038	GO:0019538,GO:0044260	HPX,CAT,EPB42,ADD1
GO:2000425	GO:BP	regulation of apoptotic cell clearance	0.00357686	6	4	29644	GO:0043277,GO:0050764	C3,C2,C4B,TGM2
GO:0072359	GO:BP	circulatory system development	0.00464416	281	30	20215	GO:0048731	TNNI1,ABI3BP,ELN,TJP1,SORBS2,PLG,C3,LMNA,APOE,APOH,RBP4,ANG,APOB,HRG,DCN,COL4A2,FLNA,PLN,FBN1,MYH11,SERPINF1,COL18A1,TNNT2,PLEC,TGFBI,PDLIM3,TPM1,WDR11,SYNPO2L,EMILIN1
GO:0098883	GO:BP	synapse pruning	0.00474282	3	3	22141	GO:0050808,GO:0150146	C1QB,C3,C1QC
GO:0051006	GO:BP	positive regulation of lipoprotein lipase activity	0.00474282	3	3	15515	GO:0051004,GO:0061365	APOA1,APOH,APOA4
GO:0030017	GO:CC	sarcomere	0.00520253	131	17	1022	GO:0030016,GO:0110165	TNNI1,PPP1R12B,SORBS2,SLC4A1,TPM3,SLC2A1,ACTN1,CSRP1,FLNA,TNNT2,PGM5,PLEC,PDLIM3,TPM1,SYNPO,SYNPO2L,SYNPO2
GO:0052548	GO:BP	regulation of endopeptidase activity	0.00558352	132	18	16660	GO:0052547	SERPINC1,A2M,C3,KNG1,AMBP,AHSG,HRG,SERPINA5,SERPING1,SERPINA7,SERPIND1,GSN,C4B,COL6A3,SERPINA4,TIMP3,SERPINF1,ITIH4
GO:0050794	GO:BP	regulation of cellular process	0.00572194	1926	127	15325	GO:0009987,GO:0050789	IGLL5,SPTAN1,TNXB,ABI3BP,ELN,MAP4,MAP1A,CLEC3B,LMO7,TJP1,GCOM1,CFD,SPTLC2,TPD52L2,PPP1R12B,FLOT1,WFS1,SORBS2,SVIL,DDAH2,CP,F2,PLG,CA2,SERPINC1,A2M,C3,KNG1,LMNA,SPTA1,APOA1,APOE,FGA,FGB,FGG,SLC4A1,APCS,C1QC,APOH,RBP4,AMBP,AHSG,TTR,TF,HPX,ANG,C4BPA,CAT,APOB,HRG,SERPINA5,SERPING1,SERPINA7,SERPIND1,GSN,C2,APOA4,DCN,COL4A2,CFH,VIM,ANXA4,UCHL1,C4B,IGLC3,EPB41,COL6A3,ACTN1,CBR1,HMGA1,OGN,FLNA,MAOA,TGM2,…
GO:0032101	GO:BP	regulation of response to external stimulus	0.00623891	207	24	8539	GO:0009605,GO:0048583	F2,PLG,SERPINC1,A2M,C3,KNG1,APOA1,APOE,FGA,FGB,FGG,APCS,APOH,AHSG,HPX,HRG,SERPING1,CFH,FLNA,SERPINF1,RELA,KANK2,PGLYRP2,EMILIN1
GO:0051918	GO:BP	negative regulation of fibrinolysis	0.00697175	7	4	16183	GO:0030194,GO:0032103,GO:0042730,GO:0048519,GO:0051917	F2,PLG,APOH,HRG
GO:0032102	GO:BP	negative regulation of response to external stimulus	0.00697175	90	14	8540	GO:0009605,GO:0032101,GO:0048585	F2,PLG,A2M,KNG1,APOA1,APOE,FGA,FGB,FGG,APCS,APOH,HRG,SERPING1,SERPINF1
GO:0009897	GO:CC	external side of plasma membrane	0.00709472	67	11	783	GO:0005886,GO:0009986,GO:0098552	IGLL5,FLOT1,F2,PLG,FGA,FGB,FGG,TF,SERPINA5,IGLC3,AZGP1
GO:0051336	GO:BP	regulation of hydrolase activity	0.0072802	263	28	15776	GO:0050790	SERPINC1,A2M,C3,KNG1,APOA1,APCS,APOH,AMBP,AHSG,ANG,HRG,SERPINA5,SERPING1,SERPINA7,SERPIND1,GSN,APOA4,C4B,COL6A3,TGM2,FBLN1,SERPINA4,TIMP3,SERPINF1,ITIH4,PCOLCE,SNX18,APOA2
GO:0048519	GO:BP	negative regulation of biological process	0.00730878	1111	82	14841	GO:0008150,GO:0050789	SPTAN1,ABI3BP,MAP4,MAP1A,TJP1,WFS1,SVIL,DDAH2,CP,F2,PLG,SERPINC1,A2M,C3,KNG1,LMNA,SPTA1,APOA1,APOE,FGA,FGB,FGG,SLC4A1,APCS,C1QC,APOH,RBP4,AMBP,AHSG,ANG,C4BPA,CAT,HRG,SERPINA5,SERPING1,SERPINA7,SERPIND1,GSN,APOA4,DCN,COL4A2,VIM,ANXA4,UCHL1,C4B,COL6A3,ACTN1,HMGA1,OGN,FLNA,FBLN1,AZGP1,PLN,SERPINA4,YWHAB,FBN1,ADD1,TIMP3,SERPINF1,COL18A1,HSPA2,DPT,HNRNPA0,DPYSL3,CTTN,FLOT2,ITIH4,LTBP1,PLEC,TGFBI,SPEG,…
GO:0005925	GO:CC	focal adhesion	0.00742917	253	26	549	GO:0030055	TNS1,LMO7,FLOT1,SORBS2,SVIL,CAT,GSN,VIM,ACTN1,HMGA1,CSRP1,FLNA,TGM2,YWHAB,ADD1,CTTN,FLOT2,LASP1,PGM5,PLEC,CNN3,TNS3,LPP,SORBS1,SYNPO2,TLN1
GO:0071682	GO:CC	endocytic vesicle lumen	0.00742917	15	5	3082	GO:0030139,GO:0070013	APOA1,APOE,HPX,APOB,HBB
GO:0042383	GO:CC	sarcolemma	0.00742917	68	11	2021	GO:0005886	SYNM,FLOT1,SLC2A1,COL6A1,COL6A2,COL6A3,BGN,SSPN,PGM5,PLEC,SLC27A6
GO:0005912	GO:CC	adherens junction	0.00742917	68	11	537	GO:0005911	LMO7,TJP1,SYNM,FLOT1,ADD1,FLOT2,PGM5,CNN3,PDLIM3,SORBS1,TLN1
GO:0048468	GO:BP	cell development	0.00745206	419	39	14805	GO:0030154,GO:0048856,GO:0048869	MAP4,MAP1A,TJP1,FLOT1,SORBS2,F2,C3,LMNA,APOA1,APOE,FGA,FGB,FGG,SLC4A1,ANG,APOA4,BPGM,VIM,UCHL1,ACTN1,EPB42,CSRP1,FLNA,TGM2,FBLN1,FBN1,ADD1,MYH11,SERPINF1,COL18A1,TNNT2,HSPA2,DPYSL3,CTTN,PGM5,PLEC,TPM1,SYNPO2L,MYOF
GO:0048583	GO:BP	regulation of response to stimulus	0.00766477	777	62	14895	GO:0050789,GO:0050896	TNNI1,C1S,IGLL5,CFB,C1QB,CFD,FLOT1,WFS1,F2,PLG,SERPINC1,A2M,C3,KNG1,LMNA,APOA1,APOE,FGA,FGB,FGG,APCS,C1QC,APOH,AMBP,AHSG,HPX,C4BPA,CAT,HRG,SERPING1,C2,C8A,C8G,DCN,CFH,UCHL1,C4B,IGLC3,C6,FLNA,MAOA,TGM2,FBLN1,S100A4,YWHAB,FBN1,TIMP3,SERPINF1,CFHR1,CTTN,LTBP1,POSTN,AAK1,RELA,KANK2,CAVIN3,PGLYRP2,SORBS1,ASPN,WDR11,SYNPO2L,EMILIN1
GO:0002697	GO:BP	regulation of immune effector process	0.00767101	51	10	1338	GO:0002252,GO:0002682	A2M,C3,APOA1,RBP4,HPX,C4BPA,SERPING1,CFH,PGLYRP2,APOA2
GO:0010811	GO:BP	positive regulation of cell-substrate adhesion	0.00767101	51	10	4945	GO:0010810,GO:0031589,GO:0045785	ABI3BP,APOA1,FGA,FGB,FGG,HRG,FLNA,FBLN1,FBLN2,EMILIN1
GO:0005604	GO:CC	basement membrane	0.00768514	39	8	267	GO:0062023	ANG,COL4A2,FBLN1,FBN1,TIMP3,SERPINF1,COL18A1,TGFBI
GO:0046872	GO:MF	metal ion binding	0.00812096	773	61	7318	GO:0043169	TNNI1,C1S,SPTAN1,HBG1,VPS8,CLEC3B,LMO7,MATN2,CP,F2,CA1,CA2,KNG1,HBD,SPTA1,APOE,FGA,FGG,APCS,TF,HPX,ANG,CAT,HRG,GSN,C2,APOA4,CA3,SOD3,ANXA4,JMJD7,ACTN1,VCAN,CSRP1,TGM2,FBLN1,S100A4,PON1,RPA1,IMPA1,FBN1,TIMP3,COL18A1,AFM,HBB,FBLN2,LTBP1,LASP1,POSTN,PGM5,PDLIM3,ZSWIM9,AEBP1,LPP,PGLYRP2,FYCO1,ASPN,CZIB,MYOF,LIMCH1,DTNA
GO:0030054	GO:CC	cell junction	0.00828629	616	50	1025	GO:0110165	SPTAN1,TNS1,C1QB,MAP1A,LMO7,TJP1,SYNM,FLOT1,WFS1,SORBS2,SVIL,PLG,SPTA1,APOE,FGB,C1QC,CAT,GSN,APOA4,VIM,C4B,HAPLN1,SLC2A1,EPB41,ACTN1,HMGA1,CSRP1,FLNA,TGM2,YWHAB,ADD1,DPYSL3,CTTN,FLOT2,SSPN,LASP1,PGM5,PLEC,CNN3,AAK1,RELA,PDLIM3,TNS3,SYNPO,LPP,SORBS1,SYNPO2L,SYNPO2,TLN1,DTNA
GO:0050764	GO:BP	regulation of phagocytosis	0.00832789	26	7	15301	GO:0006909,GO:0060627	C3,APOA1,AHSG,C2,C4B,TGM2,APOA2
GO:0030023	GO:MF	extracellular matrix constituent conferring elasticity	0.00836942	8	4	4724	GO:0005201,GO:0097493	ELN,FBN1,FBLN2,EMILIN1
GO:0033344	GO:BP	cholesterol efflux	0.00866265	19	6	9379	GO:0030301	APOA1,APOE,APOB,APOA4,PON1,APOA2
GO:0002698	GO:BP	negative regulation of immune effector process	0.00866265	19	6	1339	GO:0002252,GO:0002683,GO:0002697	A2M,APOA1,C4BPA,SERPING1,PGLYRP2,APOA2
GO:0030154	GO:BP	cell differentiation	0.00890532	766	61	7716	GO:0048869	ABI3BP,COL12A1,MAP4,MAP1A,TJP1,FLOT1,SORBS2,F2,PLG,A2M,C3,LMNA,APOA1,APOE,FGA,FGB,FGG,SLC4A1,APCS,C1QC,TF,ANG,CAT,APOB,APOA4,BPGM,COL4A2,VIM,ANXA4,UCHL1,COL6A1,ACTN1,VCAN,CBR1,EPB42,CSRP1,FLNA,TGM2,FBLN1,S100A4,FBN1,ADD1,MYH11,SERPINF1,COL18A1,TNNT2,HSPA2,TAGLN,DPYSL3,CTTN,FLOT2,PGM5,PLEC,CNN3,TGFBI,SPEG,TPM1,PGLYRP2,BDH2,SYNPO2L,MYOF
GO:0007275	GO:BP	multicellular organism development	0.00897895	915	70	3166	GO:0032501,GO:0048856	TNNI1,MFAP5,ABI3BP,COL12A1,ELN,MAP4,MAP1A,TJP1,FLOT1,WFS1,SORBS2,F2,PLG,A2M,C3,LMNA,SPTA1,APOA1,APOE,SLC4A1,APCS,C1QC,APOH,RBP4,AHSG,TF,ANG,CAT,APOB,HRG,GSN,APOA4,DCN,BPGM,COL4A2,VIM,UCHL1,HAPLN1,SLC2A1,COL6A1,ACTN1,VCAN,C6,EPB42,FLNA,BGN,TGM2,FBLN1,PLN,FBN1,ADD1,MYH11,SERPINF1,COL18A1,TNNT2,PRELP,DPYSL3,CTTN,PCOLCE,PLEC,TGFBI,RELA,PDLIM3,KANK2,TPM1,PGLYRP2,ASPN,WDR11,SYNPO2L,EMILIN1
GO:0031589	GO:BP	cell-substrate adhesion	0.00938648	116	16	8387	GO:0007155	TNXB,ABI3BP,PLG,APOA1,FGA,FGB,FGG,HRG,ACTN1,FLNA,FBLN1,FBLN2,CTTN,SORBS1,LIMCH1,EMILIN1
GO:0090482	GO:MF	vitamin transmembrane transporter activity	0.00940052	4	3	10200	GO:0022857	GC,RBP4,SLC2A1
GO:0004089	GO:MF	carbonate dehydratase activity	0.00940052	4	3	746	GO:0016836	CA1,CA2,CA3
GO:0001848	GO:MF	complement binding	0.00940052	14	5	333	GO:0005515	CFB,APCS,C8A,C8G,C4B
GO:0048518	GO:BP	positive regulation of biological process	0.00950707	1262	90	14840	GO:0008150,GO:0050789	C1S,IGLL5,TNXB,CFB,ABI3BP,C1QB,MAP1A,CLEC3B,LMO7,TJP1,CFD,SPTLC2,FLOT1,WFS1,SVIL,DDAH2,F2,PLG,CA2,A2M,C3,KNG1,LMNA,SPTA1,APOA1,APOE,FGA,FGB,FGG,APCS,C1QC,APOH,RBP4,AHSG,TF,HPX,ANG,C4BPA,CAT,APOB,HRG,SERPING1,GSN,C2,APOA4,C8A,C8G,DCN,CFH,VIM,C4B,IGLC3,EPB41,ACTN1,C6,CBR1,HMGA1,FLNA,MAOA,TGM2,FBLN1,S100A4,PON1,YWHAB,MYH10,ADD1,TIMP3,SERPINF1,HSPA2,HBB,FBLN2,CFHR1,HNRNPA0,DPYSL3,CTTN,FLOT2,PCOLCE,AA…
GO:0009653	GO:BP	anatomical structure morphogenesis	0.00972619	578	49	4021	GO:0032502,GO:0048856	TNNI1,MFAP5,COL12A1,ELN,MAP1A,TJP1,FLOT1,F2,CA2,C3,SPTA1,APOA1,APOE,FGA,FGB,FGG,APOH,RBP4,ANG,APOB,HRG,DCN,COL4A2,UCHL1,EPB41,COL6A1,ACTN1,EPB42,CSRP1,FLNA,TGM2,FBLN1,FBN1,MYH10,ADD1,MYH11,SERPINF1,COL18A1,TNNT2,CTTN,PGM5,PLEC,TGFBI,RELA,TPM1,ASPN,SYNPO2L,MYOF,EMILIN1
GO:0051239	GO:BP	regulation of multicellular organismal process	0.0113447	520	45	15697	GO:0032501,GO:0050789	TNNI1,ABI3BP,TJP1,PPP1R12B,FLOT1,F2,PLG,SERPINC1,C3,KNG1,LMNA,APOA1,APOE,FGA,FGB,FGG,APCS,C1QC,APOH,RBP4,AHSG,TF,HRG,SERPING1,APOA4,DCN,COL4A2,ANXA4,EPB41,FLNA,TGM2,FBLN1,PLN,FBN1,ADD1,SERPINF1,TNNT2,CTTN,LTBP1,RELA,TPM1,PGLYRP2,ASPN,EMILIN1,APOA2
GO:1902903	GO:BP	regulation of supramolecular fiber organization	0.0115799	167	20	26026	GO:0051128,GO:0097435	SPTAN1,TNXB,ELN,MAP1A,TJP1,SVIL,SPTA1,APOA1,APOE,GSN,FLNA,ADD1,CTTN,TPM1,AEBP1,SYNPO,SYNPO2L,SYNPO2,LIMCH1,EMILIN1
GO:0005577	GO:CC	fibrinogen complex	0.0116713	5	3	241	GO:0005615,GO:0032991	FGA,FGB,FGG
GO:0016600	GO:CC	flotillin complex	0.0116713	5	3	896	GO:0005901,GO:0098797	FLOT1,FLOT2,SORBS1
GO:0008015	GO:BP	blood circulation	0.0118494	155	19	3500	GO:0003013	TNNI1,ELN,TJP1,KNG1,APOE,FGA,FGB,FGG,SERPING1,GSN,SOD3,FLNA,PLN,TNNT2,HBB,PLEC,TPM1,MYOF,EMILIN1
GO:0010810	GO:BP	regulation of cell-substrate adhesion	0.0125936	75	12	4944	GO:0030155,GO:0031589	ABI3BP,PLG,APOA1,FGA,FGB,FGG,HRG,FLNA,FBLN1,FBLN2,LIMCH1,EMILIN1
GO:0048585	GO:BP	negative regulation of response to stimulus	0.0127798	345	33	14897	GO:0048519,GO:0048583,GO:0050896	WFS1,F2,PLG,A2M,KNG1,LMNA,APOA1,APOE,FGA,FGB,FGG,APCS,APOH,AMBP,AHSG,C4BPA,HRG,SERPING1,DCN,UCHL1,FBLN1,YWHAB,FBN1,TIMP3,SERPINF1,CTTN,LTBP1,RELA,KANK2,CAVIN3,PGLYRP2,ASPN,EMILIN1
GO:0006909	GO:BP	phagocytosis	0.0129818	65	11	2849	GO:0016192	IGLL5,C3,APOA1,AHSG,C4BPA,GSN,C2,C4B,IGLC3,TGM2,APOA2
GO:0034374	GO:BP	low-density lipoprotein particle remodeling	0.0132292	4	3	9873	GO:0034369	APOE,APOB,APOA2
GO:1904729	GO:BP	regulation of intestinal lipid absorption	0.0132292	4	3	27671	GO:0032368,GO:0098856,GO:1904478	APOA1,APOA4,APOA2
GO:0002889	GO:BP	regulation of immunoglobulin mediated immune response	0.0132292	4	3	1523	GO:0002712,GO:0016064	C3,HPX,C4BPA
GO:2000427	GO:BP	positive regulation of apoptotic cell clearance	0.0132292	4	3	29646	GO:0043277,GO:0050766,GO:2000425	C3,C2,C4B
GO:0007219	GO:BP	Notch signaling pathway	0.0135017	21	6	3117	GO:0007166	CFD,SORBS2,ANXA4,PLN,POSTN,AAK1
GO:0048731	GO:BP	system development	0.0135017	831	64	15031	GO:0007275,GO:0048856	TNNI1,MFAP5,ABI3BP,ELN,MAP4,MAP1A,TJP1,FLOT1,WFS1,SORBS2,F2,PLG,A2M,C3,LMNA,SPTA1,APOA1,APOE,SLC4A1,APCS,C1QC,APOH,RBP4,AHSG,TF,ANG,CAT,APOB,HRG,GSN,APOA4,DCN,BPGM,COL4A2,VIM,UCHL1,HAPLN1,SLC2A1,ACTN1,VCAN,EPB42,FLNA,BGN,TGM2,PLN,FBN1,ADD1,MYH11,SERPINF1,COL18A1,TNNT2,PRELP,DPYSL3,CTTN,PLEC,TGFBI,RELA,PDLIM3,KANK2,TPM1,PGLYRP2,WDR11,SYNPO2L,EMILIN1
GO:0006950	GO:BP	response to stress	0.013826	882	67	2884	GO:0050896	C1S,IGLL5,CFB,ABI3BP,CFD,FLOT1,WFS1,F2,PLG,SERPINC1,A2M,C3,KNG1,LMNA,APOA1,APOE,FGA,FGB,FGG,SLC4A1,APCS,C1QC,APOH,AMBP,AHSG,TF,HPX,ANG,C4BPA,CAT,HRG,SERPING1,SERPIND1,GSN,C2,APOA4,C8A,C8G,CA3,SOD3,CFH,VIM,UCHL1,C4B,IGLC3,SLC2A1,C6,HMGA1,CSRP1,FLNA,FBLN1,RPA1,SERPINF1,HSPA2,HBB,CFHR1,HNRNPA0,DPYSL3,ITIH4,PLEC,RELA,TPM1,PGLYRP2,MYOF,TLN1,EMILIN1,APOA2
GO:0030199	GO:BP	collagen fibril organization	0.0139788	29	7	7739	GO:0030198,GO:0097435	TNXB,COL12A1,COL4A2,COL14A1,DPT,AEBP1,EMILIN1
GO:0003013	GO:BP	circulatory system process	0.0139788	171	20	1589	GO:0003008	TNNI1,ELN,TJP1,KNG1,APOE,FGA,FGB,FGG,SERPING1,GSN,SOD3,SLC2A1,FLNA,PLN,TNNT2,HBB,PLEC,TPM1,MYOF,EMILIN1
GO:0051248	GO:BP	negative regulation of protein metabolic process	0.0139788	320	31	15703	GO:0010605,GO:0019538,GO:0051172,GO:0051246	MAP1A,CP,F2,SERPINC1,A2M,C3,KNG1,APOE,APCS,AMBP,AHSG,ANG,HRG,SERPINA5,SERPING1,SERPINA7,SERPIND1,UCHL1,C4B,COL6A3,FLNA,FBLN1,SERPINA4,YWHAB,TIMP3,SERPINF1,FLOT2,ITIH4,PLEC,RELA,EMILIN1
GO:0061061	GO:BP	muscle structure development	0.0140294	197	22	17803	GO:0048856	TNNI1,ELN,FLOT1,SORBS2,SVIL,PLG,LMNA,UCHL1,COL6A3,ACTN1,CSRP1,MYH11,TNNT2,TAGLN,FLOT2,PGM5,PLEC,SPEG,PDLIM3,TPM1,SYNPO2L,MYOF
GO:0051271	GO:BP	negative regulation of cellular component movement	0.0142477	77	12	15720	GO:0006928,GO:0048523,GO:0051270	APOE,APOH,HRG,DCN,ACTN1,FBLN1,SERPINF1,DPYSL3,TPM1,PODN,LIMCH1,EMILIN1
GO:0051015	GO:MF	actin filament binding	0.0145389	114	15	9080	GO:0003779,GO:0044877	SPTAN1,SVIL,SPTA1,GSN,TPM3,ACTN1,FLNA,MYH10,ADD1,MYH11,TAGLN,CTTN,LASP1,TPM1,TLN1
GO:0046486	GO:BP	glycerolipid metabolic process	0.016064	89	13	14163	GO:0044255	EFR3A,TNXB,C3,APOA1,APOE,APOH,ANG,CAT,APOB,APOA4,PON1,IMPA1,APOA2
GO:0048646	GO:BP	anatomical structure formation involved in morphogenesis	0.0160987	253	26	14947	GO:0009653,GO:0032502	COL12A1,TJP1,FLOT1,C3,APOH,RBP4,ANG,HRG,DCN,COL4A2,COL6A1,ACTN1,CSRP1,FLNA,TGM2,MYH11,SERPINF1,COL18A1,TNNT2,PGM5,PLEC,TGFBI,TPM1,SYNPO2L,MYOF,EMILIN1
GO:0030234	GO:MF	enzyme regulator activity	0.0163568	301	29	4767	GO:0098772	PPP1R12B,SERPINC1,A2M,C3,KNG1,APOA1,APOE,APOH,AMBP,AHSG,HRG,SERPINA5,SERPING1,SERPINA7,SERPIND1,APOA4,ANXA4,C4B,COL6A3,FBLN1,PLN,SERPINA4,YWHAB,TIMP3,SERPINF1,ITIH4,PCOLCE,PPP1R12C,APOA2
GO:0015669	GO:BP	gas transport	0.0168539	9	4	5351	GO:0006810	HBG1,CA2,HBD,HBB
GO:0005856	GO:CC	cytoskeleton	0.0172204	622	49	491	GO:0043232	TNNI1,SPTAN1,TNS1,MAP4,MAP1A,TJP1,SYNM,PPP1R12B,FLOT1,SORBS2,SVIL,LMNA,SPTA1,SLC4A1,ANG,GSN,TPM3,VIM,SLC2A1,EPB41,ACTN1,EPB42,FLNA,MYH10,ADD1,MYH11,TNNT2,HSPA2,TAGLN,DPYSL3,CTTN,FLOT2,LASP1,PGM5,PLEC,CNN3,MAP7D1,PDLIM3,TPM1,SYNPO,LPP,SORBS1,WDR11,PPP1R12C,SYNPO2L,SYNPO2,LIMCH1,TLN1,DTNA
GO:0005509	GO:MF	calcium ion binding	0.0194341	169	19	1877	GO:0046872	C1S,SPTAN1,CLEC3B,MATN2,F2,SPTA1,APCS,GSN,ANXA4,ACTN1,VCAN,TGM2,FBLN1,S100A4,PON1,FBN1,FBLN2,LTBP1,ASPN
GO:0004064	GO:MF	arylesterase activity	0.0194341	5	3	721	GO:0052689	CA1,CA2,PON1
GO:0002526	GO:BP	acute inflammatory response	0.0204069	31	7	1171	GO:0006954	F2,A2M,C3,APCS,AHSG,ITIH4,APOA2
GO:0005938	GO:CC	cell cortex	0.0205558	126	15	560	GO:0005737,GO:0071944	SPTAN1,FLOT1,SPTA1,FGB,SLC4A1,GSN,SLC2A1,EPB41,ACTN1,EPB42,FLNA,MYH10,CTTN,FLOT2,LASP1
GO:0001527	GO:CC	microfibril	0.0205558	6	3	159	GO:0031012,GO:0099512	MFAP5,FBN1,LTBP1
GO:0031838	GO:CC	haptoglobin-hemoglobin complex	0.0205558	6	3	1413	GO:0032991	HBG1,HBD,HBB
GO:0110053	GO:BP	regulation of actin filament organization	0.0208344	115	15	22673	GO:0007015,GO:0032956,GO:1902903	SPTAN1,ELN,TJP1,SVIL,SPTA1,APOA1,GSN,FLNA,ADD1,CTTN,TPM1,SYNPO,SYNPO2L,SYNPO2,LIMCH1
GO:0002683	GO:BP	negative regulation of immune system process	0.0211566	70	11	1324	GO:0002376,GO:0002682,GO:0048519	A2M,APOA1,APCS,C1QC,AMBP,C4BPA,SERPING1,FBN1,PGLYRP2,EMILIN1,APOA2
GO:0005901	GO:CC	caveola	0.0218852	28	6	529	GO:0044853	FLOT1,SLC2A1,FLOT2,CAVIN3,SORBS1,MYOF
GO:0008289	GO:MF	lipid binding	0.0225867	198	21	2080	GO:0005488	GC,SVIL,F2,APOA1,APOE,APOH,RBP4,APOB,SERPINA5,GSN,APOA4,C8G,ANXA4,EPB41,PON1,AFM,HSPA2,SNX18,MYOF,TLN1,APOA2
GO:0042744	GO:BP	hydrogen peroxide catabolic process	0.0227584	16	5	11921	GO:0042743,GO:0044248	HBG1,HBD,CAT,APOA4,HBB
GO:0065009	GO:BP	regulation of molecular function	0.0232122	702	55	18614	GO:0065007	TNXB,PPP1R12B,FLOT1,WFS1,DDAH2,F2,SERPINC1,A2M,C3,KNG1,SPTA1,APOA1,APOE,SLC4A1,APCS,APOH,AMBP,AHSG,ANG,CAT,HRG,SERPINA5,SERPING1,SERPINA7,SERPIND1,GSN,APOA4,ANXA4,UCHL1,C4B,EPB41,COL6A3,FLNA,TGM2,FBLN1,PLN,PON1,SERPINA4,YWHAB,ADD1,TIMP3,SERPINF1,TNNT2,HSPA2,CFHR1,FLOT2,ITIH4,PCOLCE,PLEC,RELA,TPM1,SNX18,PPP1R12C,SYNPO2,APOA2
GO:0032233	GO:BP	positive regulation of actin filament bundle assembly	0.0257425	24	6	8607	GO:0032231,GO:0044089,GO:0051017,GO:0051495,GO:1902905	APOA1,TPM1,SYNPO,SYNPO2L,SYNPO2,LIMCH1
GO:0034384	GO:BP	high-density lipoprotein particle clearance	0.0263538	5	3	9883	GO:0034381	APOA1,APOE,APOA2
GO:0051764	GO:BP	actin crosslink formation	0.0263538	5	3	16080	GO:0007015	FLNA,TNNT2,DPYSL3
GO:0045916	GO:BP	negative regulation of complement activation	0.0263538	5	3	13624	GO:0002698,GO:0002921,GO:0006956,GO:0030449	A2M,C4BPA,SERPING1
GO:0045907	GO:BP	positive regulation of vasoconstriction	0.0263538	5	3	13617	GO:0019229,GO:0042310,GO:0051240	FGA,FGB,FGG
GO:0030162	GO:BP	regulation of proteolysis	0.0263538	235	24	7719	GO:0006508,GO:0051246	MAP1A,CLEC3B,F2,SERPINC1,A2M,C3,KNG1,APOE,AMBP,AHSG,HRG,SERPINA5,SERPING1,SERPINA7,SERPIND1,GSN,C4B,COL6A3,FBLN1,SERPINA4,TIMP3,SERPINF1,ITIH4,PCOLCE
GO:1904026	GO:BP	regulation of collagen fibril organization	0.0263538	5	3	27024	GO:0030199,GO:1902903,GO:1903053	TNXB,AEBP1,EMILIN1
GO:0032231	GO:BP	regulation of actin filament bundle assembly	0.0267334	42	8	8605	GO:0044087,GO:0051017,GO:0110053	TJP1,APOA1,FLNA,TPM1,SYNPO,SYNPO2L,SYNPO2,LIMCH1
GO:0031639	GO:BP	plasminogen activation	0.027805	17	5	8403	GO:0031638	CLEC3B,FGA,FGB,FGG,APOH
GO:0010596	GO:BP	negative regulation of endothelial cell migration	0.027805	17	5	4743	GO:0010594,GO:0010633,GO:0043542	APOE,APOH,HRG,DCN,SERPINF1
GO:0032269	GO:BP	negative regulation of cellular protein metabolic process	0.027805	293	28	8641	GO:0031324,GO:0032268,GO:0044267,GO:0051248	MAP1A,CP,F2,SERPINC1,A2M,C3,KNG1,APOE,AMBP,AHSG,ANG,HRG,SERPINA5,SERPING1,SERPINA7,SERPIND1,UCHL1,C4B,COL6A3,FBLN1,SERPINA4,YWHAB,TIMP3,SERPINF1,ITIH4,PLEC,RELA,EMILIN1
GO:1904035	GO:BP	regulation of epithelial cell apoptotic process	0.027805	17	5	27033	GO:0042981,GO:1904019	WFS1,FGA,FGB,FGG,GSN
GO:0005543	GO:MF	phospholipid binding	0.028702	124	15	1903	GO:0008289	SVIL,APOA1,APOE,APOH,APOB,SERPINA5,GSN,APOA4,ANXA4,EPB41,PON1,SNX18,MYOF,TLN1,APOA2
GO:2000181	GO:BP	negative regulation of blood vessel morphogenesis	0.0294107	25	6	29405	GO:0022603,GO:0048514,GO:1901343	APOH,HRG,DCN,COL4A2,SERPINF1,EMILIN1
GO:2000146	GO:BP	negative regulation of cell motility	0.0296815	74	11	29370	GO:0040013,GO:0048870,GO:0051271,GO:2000145	APOE,APOH,HRG,DCN,FBLN1,SERPINF1,DPYSL3,TPM1,PODN,LIMCH1,EMILIN1
GO:0007044	GO:BP	cell-substrate junction assembly	0.0296894	43	8	2961	GO:0034329,GO:0150115	TNS1,HRG,ACTN1,CTTN,PLEC,SORBS1,LIMCH1,TLN1
GO:0070527	GO:BP	platelet aggregation	0.031188	34	7	18913	GO:0030168,GO:0034109	FGA,FGB,FGG,CSRP1,FLNA,HBB,TLN1
GO:0034366	GO:CC	spherical high-density lipoprotein particle	0.0314196	7	3	1705	GO:0034364	APOA1,PON1,APOA2
GO:0005579	GO:CC	membrane attack complex	0.0314196	7	3	242	GO:0005887,GO:0046930,GO:0098797	C8A,C8G,C6
GO:0032970	GO:BP	regulation of actin filament-based process	0.033113	160	18	9159	GO:0030029,GO:0050794	SPTAN1,ELN,TJP1,SVIL,SPTA1,APOA1,HRG,GSN,FLNA,PLN,ADD1,TNNT2,CTTN,TPM1,SYNPO,SYNPO2L,SYNPO2,LIMCH1
GO:0042805	GO:MF	actinin binding	0.0333145	19	5	6682	GO:0008092	LMO7,CSRP1,RELA,PDLIM3,SYNPO2
GO:1904036	GO:BP	negative regulation of epithelial cell apoptotic process	0.0336144	11	4	27034	GO:0043066,GO:1904019,GO:1904035	WFS1,FGA,FGB,FGG
GO:0018149	GO:BP	peptide cross-linking	0.0336144	11	4	6031	GO:0006464	DCN,EPB42,BGN,TGM2
GO:0090207	GO:BP	regulation of triglyceride metabolic process	0.0336144	11	4	21220	GO:0006641,GO:0019216,GO:0031323	C3,APOA1,APOE,APOA4
GO:0042742	GO:BP	defense response to bacterium	0.0336144	54	9	11919	GO:0009617,GO:0098542	IGLL5,F2,FGA,FGB,TF,ANG,IGLC3,PGLYRP2,EMILIN1
GO:0070161	GO:CC	anchoring junction	0.0341697	363	31	2761	GO:0030054	TNS1,LMO7,TJP1,SYNM,FLOT1,SORBS2,SVIL,CAT,GSN,VIM,SLC2A1,ACTN1,HMGA1,CSRP1,FLNA,TGM2,YWHAB,ADD1,CTTN,FLOT2,LASP1,PGM5,PLEC,CNN3,PDLIM3,TNS3,SYNPO,LPP,SORBS1,SYNPO2,TLN1
GO:0019730	GO:BP	antimicrobial humoral response	0.0348633	26	6	6938	GO:0006959,GO:0098542	F2,FGA,FGB,TF,ANG,HRG
GO:0043034	GO:CC	costamere	0.0352811	14	4	2094	GO:0030016,GO:0110165	SYNM,SVIL,PGM5,PLEC
GO:0043202	GO:CC	lysosomal lumen	0.0357769	41	7	2114	GO:0005764,GO:0005775	GC,APOB,DCN,VCAN,OGN,BGN,PRELP
GO:0032956	GO:BP	regulation of actin cytoskeleton organization	0.0358927	136	16	9146	GO:0030036,GO:0032970,GO:0051493	SPTAN1,ELN,TJP1,SVIL,SPTA1,APOA1,HRG,GSN,FLNA,ADD1,CTTN,TPM1,SYNPO,SYNPO2L,SYNPO2,LIMCH1
GO:0007507	GO:BP	heart development	0.0364384	149	17	3374	GO:0048513,GO:0072359	TNNI1,ABI3BP,ELN,SORBS2,LMNA,RBP4,FLNA,PLN,FBN1,MYH11,TNNT2,PLEC,PDLIM3,TPM1,WDR11,SYNPO2L,EMILIN1
GO:0055001	GO:BP	muscle cell development	0.0371105	88	12	16729	GO:0042692,GO:0048468	SORBS2,LMNA,UCHL1,ACTN1,CSRP1,MYH11,TNNT2,PGM5,PLEC,TPM1,SYNPO2L,MYOF
GO:0030038	GO:BP	contractile actin filament bundle assembly	0.0376392	45	8	7684	GO:0051017	ELN,TJP1,APOA1,TPM1,SYNPO,SORBS1,SYNPO2L,LIMCH1
GO:0098772	GO:MF	molecular function regulator activity	0.039786	398	34	10399	GO:0003674	PPP1R12B,F2,SERPINC1,A2M,C3,KNG1,APOA1,APOE,APOH,AMBP,AHSG,TTR,HRG,SERPINA5,SERPING1,SERPINA7,SERPIND1,APOA4,ANXA4,C4B,COL6A3,OGN,FLNA,FBLN1,PLN,SERPINA4,YWHAB,FBN1,TIMP3,SERPINF1,ITIH4,PCOLCE,PPP1R12C,APOA2
GO:0042127	GO:BP	regulation of cell population proliferation	0.0408084	274	26	11549	GO:0008283,GO:0050794	ABI3BP,ELN,TJP1,TPD52L2,F2,PLG,LMNA,SPTA1,APOE,APOH,RBP4,ANG,HRG,HMGA1,OGN,FBLN1,AZGP1,SERPINF1,COL18A1,DPT,SPEG,RELA,KANK2,TPM1,PODN,EMILIN1
GO:1902106	GO:BP	negative regulation of leukocyte differentiation	0.0428988	12	4	25356	GO:0002521,GO:0045596,GO:1902105,GO:1903707	APCS,C1QC,FBN1,PGLYRP2
GO:0044057	GO:BP	regulation of system process	0.0428988	140	16	12600	GO:0003008,GO:0051239	TNNI1,PPP1R12B,LMNA,APOA1,APOE,FGA,FGB,FGG,APOA4,EPB41,FLNA,PLN,TNNT2,CTTN,TPM1,APOA2
GO:2000047	GO:BP	regulation of cell-cell adhesion mediated by cadherin	0.0428988	6	3	29272	GO:0022407,GO:0044331	TJP1,FLOT1,PLG
GO:0003018	GO:BP	vascular process in circulatory system	0.0428988	57	9	1594	GO:0003013	TJP1,KNG1,APOE,FGA,FGB,FGG,SOD3,SLC2A1,PLEC
GO:0051838	GO:BP	cytolysis by host of symbiont cells	0.0428988	6	3	16122	GO:0051873	F2,HRG,CFHR1
GO:0030336	GO:BP	negative regulation of cell migration	0.0434881	68	10	7815	GO:0016477,GO:0030334,GO:2000146	APOE,APOH,HRG,DCN,SERPINF1,DPYSL3,TPM1,PODN,LIMCH1,EMILIN1
GO:0006869	GO:BP	lipid transport	0.043758	91	12	2815	GO:0010876,GO:0071702	APOA1,APOE,SLC4A1,APOH,RBP4,APOB,SERPINA5,APOA4,SLC2A1,PON1,SLC27A6,APOA2
GO:2001237	GO:BP	negative regulation of extrinsic apoptotic signaling pathway	0.0449803	28	6	30401	GO:0097191,GO:2001234,GO:2001236	LMNA,FGA,FGB,FGG,CTTN,RELA
GO:0071813	GO:MF	lipoprotein particle binding	0.0460988	13	4	10000	GO:0071814	APOA1,APOE,APCS,APOA2
GO:0098609	GO:BP	cell-cell adhesion	0.0466299	181	19	22001	GO:0007155	TNXB,TJP1,FLOT1,PLG,SPTA1,APOA1,FGA,FGB,FGG,APOA4,CSRP1,FLNA,HBB,COL14A1,FLOT2,CNN3,RELA,LPP,TLN1
GO:0043178	GO:MF	alcohol binding	0.0477391	21	5	6770	GO:0036094	APOA1,RBP4,APOA4,C8G,APOA2
GO:0050840	GO:MF	extracellular matrix binding	0.0477391	21	5	9069	GO:0005488	ELN,DCN,BGN,FBLN2,TGFBI
GO:0006953	GO:BP	acute-phase response	0.0483423	20	5	2886	GO:0002526	F2,A2M,APCS,AHSG,ITIH4
GO:0032371	GO:BP	regulation of sterol transport	0.0483423	20	5	8717	GO:0015918,GO:0032368	APOA1,APOE,APOA4,PON1,APOA2
GO:0015914	GO:BP	phospholipid transport	0.0483423	20	5	5571	GO:0006869,GO:0015748	APOA1,APOE,SLC4A1,APOA4,APOA2
GO:0043395	GO:MF	heparan sulfate proteoglycan binding	0.0491136	7	3	6801	GO:0043394,GO:1901681	APOE,HRG,CFH

## Sheet: shared_do
term_id	source	term_name	p_value	term_size	intersection_size	source_order	parents	intersection
GO:0005739	GO:CC	mitochondrion	2.81842e-08	809	43	385	GO:0005737,GO:0043231	ACSS3,HSPA1B,CS,NDUFV2,AK2,UQCRQ,NIPSNAP2,NDUFS3,ATP5PD,GOT2,CRYAB,TFRC,HSP90AA1,HSP90AB1,DLD,SLC25A4,SLC25A6,COX5A,SDHB,S100A1,ME2,ACAT1,ATP5F1A,PRDX3,SDHA,UQCRC1,SHMT2,OXCT1,NDUFV3,RACK1,MRPS25,BDH1,PDK4,TBRG4,SUCLG2,MCCC1,NIPSNAP3B,MRPL13,TMEM126A,ACOT13,ACSS1,HIGD1A,TMX2
GO:0006091	GO:BP	generation of precursor metabolites and energy	0.000190506	277	21	2122	GO:0044237	ACSS3,CS,NDUFV2,UQCRQ,NIPSNAP2,NDUFS3,ATP5PD,DLD,SLC25A4,COX5A,SDHB,ME2,ACAT1,ATP5F1A,SDHA,UQCRC1,SHMT2,OXCT1,NDUFV3,SUCLG2,ACSS1
GO:0009060	GO:BP	aerobic respiration	0.000190506	144	15	3663	GO:0045333	CS,NDUFV2,UQCRQ,NIPSNAP2,NDUFS3,ATP5PD,DLD,COX5A,SDHB,ATP5F1A,SDHA,UQCRC1,SHMT2,NDUFV3,SUCLG2
GO:0098798	GO:CC	mitochondrial protein-containing complex	0.00103642	213	16	3625	GO:0005739,GO:0032991	NDUFV2,UQCRQ,NDUFS3,ATP5PD,DLD,SLC25A4,SLC25A6,COX5A,SDHB,ATP5F1A,SDHA,UQCRC1,NDUFV3,SUCLG2,MCCC1,MRPL13
GO:0006119	GO:BP	oxidative phosphorylation	0.00113958	110	12	2147	GO:0009060,GO:0046034	NDUFV2,UQCRQ,NIPSNAP2,NDUFS3,ATP5PD,DLD,COX5A,ATP5F1A,SDHA,UQCRC1,SHMT2,NDUFV3
GO:0046034	GO:BP	ATP metabolic process	0.0012087	178	15	13734	GO:0008152	HSPA1B,NDUFV2,AK2,UQCRQ,NIPSNAP2,NDUFS3,ATP5PD,DLD,MYH7,COX5A,ATP5F1A,SDHA,UQCRC1,SHMT2,NDUFV3
GO:0005759	GO:CC	mitochondrial matrix	0.00128333	305	19	403	GO:0005739,GO:0070013	ACSS3,CS,NDUFS3,GOT2,DLD,ME2,ACAT1,ATP5F1A,PRDX3,SHMT2,OXCT1,BDH1,PDK4,TBRG4,SUCLG2,MCCC1,MRPL13,ACOT13,ACSS1
GO:0098800	GO:CC	inner mitochondrial membrane protein complex	0.00192499	116	11	3627	GO:0005743,GO:0098796,GO:0098798	NDUFV2,UQCRQ,NDUFS3,ATP5PD,SLC25A6,COX5A,SDHB,ATP5F1A,SDHA,UQCRC1,NDUFV3
GO:0019866	GO:CC	organelle inner membrane	0.00192499	325	19	980	GO:0031090,GO:0031967	NDUFV2,UQCRQ,NDUFS3,ATP5PD,SLC25A4,SLC25A6,COX5A,SDHB,ATP5F1A,SDHA,UQCRC1,SHMT2,NDUFV3,MRPS25,BDH1,MRPL13,TMEM126A,TMX4,HIGD1A
GO:0005743	GO:CC	mitochondrial inner membrane	0.002215	303	18	389	GO:0019866,GO:0031966	NDUFV2,UQCRQ,NDUFS3,ATP5PD,SLC25A4,SLC25A6,COX5A,SDHB,ATP5F1A,SDHA,UQCRC1,SHMT2,NDUFV3,MRPS25,BDH1,MRPL13,TMEM126A,HIGD1A
GO:0070469	GO:CC	respirasome	0.00239789	83	9	2821	GO:0016020,GO:0110165	NDUFV2,UQCRQ,NDUFS3,COX5A,SDHB,SDHA,UQCRC1,NDUFV3,HIGD1A
GO:0098803	GO:CC	respiratory chain complex	0.00560665	76	8	3629	GO:0070469,GO:0098796	NDUFV2,UQCRQ,NDUFS3,COX5A,SDHB,SDHA,UQCRC1,NDUFV3
GO:0016235	GO:CC	aggresome	0.0196774	9	3	857	GO:0016234	HSPA1B,EEF2,HSPB7
GO:1990204	GO:CC	oxidoreductase complex	0.020107	95	8	4205	GO:1902494	NDUFV2,UQCRQ,NDUFS3,DLD,SDHB,SDHA,UQCRC1,NDUFV3
GO:1902224	GO:BP	ketone body metabolic process	0.0221414	5	3	25464	GO:0006091,GO:1901568	ACSS3,ACAT1,OXCT1
GO:0022904	GO:BP	respiratory electron transport chain	0.0289631	95	9	7616	GO:0022900,GO:0045333	NDUFV2,UQCRQ,NDUFS3,DLD,COX5A,SDHB,SDHA,UQCRC1,NDUFV3
GO:0022900	GO:BP	electron transport chain	0.0289631	117	10	7615	GO:0006091	NDUFV2,UQCRQ,NDUFS3,DLD,COX5A,SDHB,ME2,SDHA,UQCRC1,NDUFV3
GO:0019646	GO:BP	aerobic electron transport chain	0.0331329	77	8	6868	GO:0006119,GO:0009060,GO:0022904	NDUFV2,UQCRQ,NDUFS3,DLD,COX5A,SDHA,UQCRC1,NDUFV3
GO:0005749	GO:CC	mitochondrial respiratory chain complex II, succinate dehydrogenase complex (ubiquinone)	0.0334617	4	2	394	GO:0005746,GO:0045257,GO:0045283,GO:0098800	SDHB,SDHA
GO:0016234	GO:CC	inclusion body	0.0334617	24	4	856	GO:0005622	HSPA1B,HSP90AB1,EEF2,HSPB7
GO:0044292	GO:CC	dendrite terminus	0.0334617	4	2	2297	GO:0030425,GO:0110165	HSP90AA1,HSP90AB1
GO:0006085	GO:BP	acetyl-CoA biosynthetic process	0.0354777	15	4	2117	GO:0006084,GO:0071616	DLD,ACAT1,PDK4,ACSS1

## Sheet: ASspecific_up
term_id	source	term_name	p_value	term_size	intersection_size	source_order	parents	intersection
GO:0030312	GO:CC	external encapsulating structure	0.000106445	195	18	1093	GO:0071944,GO:0110165	FMOD,POSTN,ANXA6,LTBP2,COMP,HAPLN3,CILP,COL3A1,COL4A1,KRT1,SERPINE2,MGP,ANXA7,COL5A3,THBS4,MXRA7,COL16A1,MFGE8
GO:0062023	GO:CC	collagen-containing extracellular matrix	0.000192095	187	17	2675	GO:0031012	FMOD,POSTN,ANXA6,LTBP2,COMP,CILP,COL3A1,COL4A1,KRT1,SERPINE2,MGP,ANXA7,COL5A3,THBS4,MXRA7,COL16A1,MFGE8
GO:0099081	GO:CC	supramolecular polymer	0.000451222	348	23	3747	GO:0099080	TTN,TUBAL3,EZR,SCO2,SORBS2,COL3A1,COL4A1,KRT1,TPM1,DES,VCL,COL5A3,MAP4,EMD,CSRP3,PDLIM4,COL16A1,DYNC1I2,MAPRE2,MYPN,DYNLL2,TBCB,PKP2
GO:0099080	GO:CC	supramolecular complex	0.000595427	444	26	3746	GO:0110165	TTN,TUBAL3,EZR,RPL28,SCO2,SORBS2,COL3A1,COL4A1,KRT1,TPM1,DES,VCL,COL5A3,MAP4,EMD,CSRP3,PDLIM4,COL16A1,DYNC1I2,MAPRE2,MYPN,TSTD1,DYNLL2,TBCB,PKP2,DDX19A
GO:0099512	GO:CC	supramolecular fiber	0.000789273	345	22	3777	GO:0099081	TTN,TUBAL3,EZR,SCO2,SORBS2,COL3A1,KRT1,TPM1,DES,VCL,COL5A3,MAP4,EMD,CSRP3,PDLIM4,COL16A1,DYNC1I2,MAPRE2,MYPN,DYNLL2,TBCB,PKP2
GO:0005198	GO:MF	structural molecule activity	0.000824676	345	23	1694	GO:0003674	TTN,FMOD,TUBAL3,POSTN,LTBP2,COMP,RPL28,CILP,SORBS2,COL3A1,COL4A1,KRT1,MGP,TPM1,CLTB,DES,VCL,COL5A3,MAP4,CTNNA1,CSRP3,COL16A1,MFGE8
GO:0005201	GO:MF	extracellular matrix structural constituent	0.000824676	85	11	1697	GO:0005198	FMOD,POSTN,LTBP2,COMP,CILP,COL3A1,COL4A1,MGP,COL5A3,COL16A1,MFGE8
GO:0098644	GO:CC	complex of collagen trimers	0.0064999	12	4	3590	GO:0062023,GO:0099080	COL3A1,COL4A1,COL5A3,COL16A1
GO:0003779	GO:MF	actin binding	0.0269091	199	14	470	GO:0008092	TTN,ANXA6,EZR,WDR1,PFN1,TPM1,VCL,MARCKS,CTNNA1,EMD,CSRP3,PDLIM4,YWHAH,MYPN
GO:0005539	GO:MF	glycosaminoglycan binding	0.0269091	72	8	1899	GO:0097367	POSTN,ANXA6,LTBP2,COMP,HAPLN3,SERPINE2,COL5A3,THBS4
GO:0003012	GO:BP	muscle system process	0.0310176	164	14	1588	GO:0003008	TTN,ANXA6,COMP,SCO2,SORBS2,SOD1,TPM1,DES,EMD,CSRP3,CACNA2D1,SLMAP,PKP2,ACE2
GO:0097435	GO:BP	supramolecular fiber organization	0.0310176	304	20	21838	GO:0016043	TTN,FMOD,STMN2,EZR,LTBP2,COMP,WDR1,SORBS2,COL3A1,COL4A1,PFN1,TPM1,DES,COL5A3,MARCKS,CTNNA1,CSRP3,COL16A1,MYPN,PKP2
GO:0014704	GO:CC	intercalated disc	0.0343792	33	5	826	GO:0044291	DES,VCL,CTNNA1,YWHAH,PKP2
GO:0005583	GO:CC	fibrillar collagen trimer	0.0343792	9	3	246	GO:0005581,GO:0098643	COL3A1,COL5A3,COL16A1
GO:0099513	GO:CC	polymeric cytoskeletal fiber	0.0343792	204	13	3778	GO:0005856,GO:0099512	TUBAL3,EZR,KRT1,TPM1,DES,MAP4,EMD,PDLIM4,DYNC1I2,MAPRE2,DYNLL2,TBCB,PKP2
GO:0030199	GO:BP	collagen fibril organization	0.0360008	29	6	7739	GO:0030198,GO:0097435	FMOD,COMP,COL3A1,COL4A1,COL5A3,COL16A1

## Sheet: ASspecific_do
term_id	source	term_name	p_value	term_size	intersection_size	source_order	parents	intersection
GO:0005759	GO:CC	mitochondrial matrix	1.71583e-13	305	85	403	GO:0005739,GO:0070013	NDUFA10,MRPS34,PCCB,HADH,BCKDHA,MRPS22,MRPS7,LONP1,NDUFS8,BCKDK,BCAT2,TIMM44,LIAS,NDUFS7,NDUFS2,GLS,ALDH2,PCCA,ATP5F1B,HSPD1,MMUT,RPS3,NDUFS1,PRDX5,HIBADH,HSPA9,MDH2,LRPPRC,VDAC2,ACADSB,IDH2,MRPL19,ALDH7A1,IDH3A,DAP3,HADHB,MRPS35,MRPS9,TFAM,ALDH6A1,C1QBP,TRAP1,AUH,LARS2,PDK2,DECR1,TST,NDUFA9,ME3,ACSF3,PDE12,FAHD1,TRMT10C,MRPL10,MCAT,SUPV3L1,CCAR2,PDPR,FLAD1,NUBPL,PNPT1,GCDH,CHCHD1,MRPL38,DNAJA3,D…
GO:0005739	GO:CC	mitochondrion	1.26228e-10	809	155	385	GO:0005737,GO:0043231	NDUFA10,APOOL,MRPL45,ETFRF1,SPG7,IDE,COQ10B,MRPS34,PCCB,HADH,BCKDHA,NDUFV1,ATP5MF-PTCD1,MRPS22,CHCHD7,MRPS7,LONP1,NDUFS8,BCKDK,BCAT2,NDUFS4,TIMM44,LIAS,NDUFS7,NDUFS2,NDUFB1,TPPP,TOMM70,GLS,NDUFB4,NDUFB10,ALDH2,PCCA,ATP5F1B,PARP1,HSPD1,MMUT,SCP2,UQCRC2,RPS3,CPT2,MAOB,ABCD3,NDUFS1,PRDX6,PRDX5,PPP2R1A,HIBADH,ACSL1,MAP2K2,HSPA9,MDH2,LRPPRC,GPD2,VDAC2,ACADSB,ATP5PO,IDH2,MRPL19,ALDH7A1,IDH3A,PPOX,DAP3,…
GO:0005840	GO:CC	ribosome	1.15938e-07	161	47	479	GO:0043232	RPS9,RPS24,DDX3X,MRPS34,RPL24,RPL27A,MRPS22,MRPS7,RPS15,RPS2,BTF3,RPS3,RPL12,RPL9,RPS27,RPL5,MRPL19,DAP3,RPS3A,RPL27,RPS8,RPS15A,RPS16,RPS4X,RPL23A,RPS6,RPL23,RPS25,MRPS35,MRPS9,DHX9,MRPL10,PNPT1,GCN1,RPL3L,CHCHD1,MRPL38,PTCD3,MRPL9,MRPL46,MRPL44,MRPS30,MRPL17,MRPL15,MRPS16,MRPS23,RPL36
GO:0070013	GO:CC	intracellular organelle lumen	4.65481e-07	1521	232	2716	GO:0043229,GO:0043233	RPS9,RPS24,NDUFA10,APOOL,HNRNPM,PSME2,WASHC4,MGLL,DDX3X,DDX17,SCARB2,IDE,APEH,MRPS34,PCCB,HADH,BCKDHA,LAMB1,MRPS22,CHCHD7,MRPS7,LONP1,RPS15,NDUFS8,PSMD12,IPO5,RTCA,PSMD14,SDCBP,NOP56,BCKDK,BCAT2,HNRNPR,TIMM44,LIAS,NDUFS7,NDUFS2,NDUFB1,SNRNP200,GLS,NDUFB4,TACC2,IPO7,S100B,ALDH2,PCCA,ATP5F1B,CTSG,ACAA1,RBP1,PARP1,LTA4H,HSPD1,LAMC1,HSPA8,XRCC6,XRCC5,ALAD,GNS,RPS2,RPA2,TCP1,PSMB1,MMUT,SCP2,UQCRC2,PPI…
GO:0043231	GO:CC	intracellular membrane-bounded organelle	4.65481e-07	2773	366	2128	GO:0043227,GO:0043229	DNPEP,RPS9,RPS24,NDUFA10,APOOL,HNRNPM,PSME2,WASHC4,MRPL45,MGLL,ETFRF1,DHRS7B,DDX3X,NCEH1,DPY19L1,DDX17,SCARB2,SPG7,IDE,UBA6,CNIH4,COQ10B,APEH,MRPS34,RPL24,PCCB,HADH,NPEPPS,RPL27A,BCKDHA,NDUFV1,ATP5MF-PTCD1,LAMB1,MRPS22,DPM1,CHCHD7,MRPS7,YES1,LONP1,RPS15,RTN2,STXBP3,NDUFS8,PSMD12,IPO5,RTCA,PSMD14,SDCBP,NOP56,BCKDK,BCAT2,NDUFS4,HSPA12A,HNRNPR,TIMM44,AP1G1,LIAS,OGA,CTNND1,NDUFS7,NDUFS2,FLNB,NDUFB1,S…
GO:0044391	GO:CC	ribosomal subunit	7.49428e-07	136	40	2330	GO:0005840,GO:1990904	RPS9,RPS24,DDX3X,MRPS34,RPL24,RPL27A,MRPS22,MRPS7,RPS15,RPS2,RPS3,RPL12,RPL9,RPS27,RPL5,MRPL19,DAP3,RPS3A,RPL27,RPS8,RPS15A,RPS16,RPS4X,RPL23A,RPS6,RPL23,RPS25,MRPS35,MRPS9,MRPL10,RPL3L,MRPL38,MRPL9,MRPL46,MRPL44,MRPS30,MRPL17,MRPL15,MRPS16,RPL36
GO:0003735	GO:MF	structural constituent of ribosome	2.17145e-06	125	39	451	GO:0005198	RPS9,RPS24,MRPS34,RPL24,RPL27A,MRPS22,MRPS7,RPS15,RPS2,RPS3,RPL12,RPL9,RPS27,RPL5,MRPL19,DAP3,RPS3A,RPL27,RPS8,RPS15A,RPS16,RPS4X,RPL23A,RPS6,RPL23,RPS25,MRPS35,MRPS9,MRPL10,RPL3L,MRPL9,MRPL46,MRPL44,MRPS30,MRPL17,MRPL15,MRPS16,MRPS23,RPL36
GO:0005832	GO:CC	chaperonin-containing T-complex	2.50313e-06	8	8	471	GO:0005829,GO:0101031	TCP1,CCT6A,CCT5,CCT3,CCT8,CCT4,CCT2,CCT7
GO:0090671	GO:BP	telomerase RNA localization to Cajal body	8.49757e-06	10	9	21551	GO:0090670,GO:0090672	TCP1,CCT6A,CCT5,CCT3,CCT8,CCT4,CCT2,CCT7,RUVBL2
GO:0070203	GO:BP	regulation of establishment of protein localization to telomere	8.49757e-06	8	8	18715	GO:0070200,GO:0070202,GO:1904814	TCP1,CCT6A,CCT5,CCT3,CCT8,CCT4,CCT2,CCT7
GO:0044237	GO:BP	cellular metabolic process	8.49757e-06	2272	313	12684	GO:0008152,GO:0009987	DNPEP,RPS9,RPS24,NDUFA10,HNRNPM,PSME2,MGLL,ETFRF1,DHRS7B,DDX3X,NCEH1,DPY19L1,DDX17,SCARB2,PHGDH,SPG7,IDE,UBA6,COQ10B,APEH,MRPS34,RPL24,EIF2B4,PCCB,HADH,NPEPPS,RPL27A,BCKDHA,NDUFV1,ATP5MF-PTCD1,DPM1,MRPS7,YES1,LONP1,RPS15,RTN2,NDUFS8,IPO5,RTCA,PSMD14,SDCBP,NOP56,BCKDK,BCAT2,NDUFS4,HNRNPR,LIAS,OGA,NDUFS7,NDUFS2,NDUFB1,SNRNP200,ZMPSTE24,TPPP,UFL1,GLS,NDUFB4,IPO7,NDUFB10,ATP1A1,ALDH2,PCCA,ATP5F1B,ITG…
GO:0043604	GO:BP	amide biosynthetic process	8.49757e-06	370	78	12433	GO:0043603,GO:0044271	RPS9,RPS24,DDX3X,APEH,MRPS34,RPL24,EIF2B4,RPL27A,MRPS7,RPS15,PABPC1,RPS2,WARS,RPS3,EEF1B2,VARS,EEF1D,RPL12,RPL9,ACSL1,EIF4A3,RPS27,LRPPRC,RPL5,MRPL19,FXR1,ACLY,RPS3A,RPL27,RPS8,RPS15A,RPS16,RPS4X,RPL23A,RPS6,RPL23,RPS25,PRKDC,MRPS35,MRPS9,C1QBP,DHX9,AIMP1,TRAP1,AIMP2,EIF3A,LARS2,PDK2,ACSF3,PDE12,CERS6,TRMT10C,CYFIP1,MRPL10,PNPT1,GCN1,RPL3L,GCDH,CHCHD1,PTCD3,GFM1,EIF3C,ELOVL1,MRPL9,QRSL1,MTIF3,MRP…
GO:0006412	GO:BP	translation	8.49757e-06	319	70	2402	GO:0010467,GO:0034645,GO:0043043,GO:0044267	RPS9,RPS24,DDX3X,APEH,MRPS34,RPL24,EIF2B4,RPL27A,MRPS7,RPS15,PABPC1,RPS2,WARS,RPS3,EEF1B2,VARS,EEF1D,RPL12,RPL9,EIF4A3,RPS27,LRPPRC,RPL5,MRPL19,FXR1,RPS3A,RPL27,RPS8,RPS15A,RPS16,RPS4X,RPL23A,RPS6,RPL23,RPS25,PRKDC,MRPS35,MRPS9,C1QBP,DHX9,AIMP1,TRAP1,AIMP2,EIF3A,LARS2,PDE12,TRMT10C,CYFIP1,MRPL10,PNPT1,GCN1,RPL3L,CHCHD1,PTCD3,GFM1,EIF3C,MRPL9,QRSL1,MTIF3,MRPL44,CARS2,SARS2,MRPS30,MRPL17,FARSB,IARS…
GO:0098798	GO:CC	mitochondrial protein-containing complex	1.02814e-05	213	51	3625	GO:0005739,GO:0032991	NDUFA10,APOOL,SPG7,MRPS34,BCKDHA,NDUFV1,MRPS22,MRPS7,NDUFS8,BCKDK,NDUFS4,NDUFS7,NDUFS2,NDUFB1,TOMM70,NDUFB4,NDUFB10,ATP5F1B,UQCRC2,NDUFS1,HSPA9,ATP5PO,MRPL19,IDH3A,DAP3,HADHB,MRPS35,MRPS9,MTX1,PDK2,NDUFA9,IMMT,TRMT10C,MRPL10,MFN1,SUPV3L1,PNPT1,MRPL38,MRPL9,MRPL46,MRPL44,MCCC2,MRPS30,MRPL17,TOMM22,DNAJC11,MRPL15,BCS1L,NDUFAF1,MRPS16,NDUFB9
GO:0034502	GO:BP	protein localization to chromosome	1.25869e-05	21	13	9957	GO:0033365	XRCC5,RPA2,TCP1,CCT6A,CCT5,CCT3,CCT8,CCT4,VCP,CCT2,CHMP7,CCT7,RUVBL2
GO:1990904	GO:CC	ribonucleoprotein complex	1.93288e-05	325	68	4452	GO:0032991	RPS9,RPS24,HNRNPM,DDX3X,DDX17,MRPS34,RPL24,RPL27A,MRPS22,MRPS7,RPS15,NOP56,HNRNPR,NDUFB1,SNRNP200,HSPA8,PABPC1,XRCC5,RPS2,BTF3,RPS3,RPL12,RPL9,EIF4A3,RPS27,LRPPRC,RPL5,MRPL19,FXR1,DAP3,RPS3A,RPL27,RPS8,RPS15A,RPS16,SNRPD1,RPS4X,RPL23A,RPS6,RPL23,RPS25,PRKDC,MRPS35,MRPS9,DHX9,EIF3A,EFTUD2,SF3B3,SF3B4,PRPF8,SND1,TRMT10C,MRPL10,PNPT1,GCN1,RPL3L,MRPL38,TEFM,EIF3C,MRPL9,MRPL46,MRPL44,MRPS30,MRPL17,MRP…
GO:0070198	GO:BP	protein localization to chromosome, telomeric region	3.43156e-05	11	9	18710	GO:0034502	XRCC5,TCP1,CCT6A,CCT5,CCT3,CCT8,CCT4,CCT2,CCT7
GO:0031966	GO:CC	mitochondrial membrane	5.08479e-05	401	78	1437	GO:0005740,GO:0031090	NDUFA10,APOOL,SPG7,COQ10B,MRPS34,NDUFV1,ATP5MF-PTCD1,MRPS22,MRPS7,NDUFS8,NDUFS4,TIMM44,NDUFS7,NDUFS2,NDUFB1,TOMM70,NDUFB4,NDUFB10,ATP5F1B,HSPD1,UQCRC2,RPS3,CPT2,MAOB,NDUFS1,ACSL1,HSPA9,GPD2,VDAC2,ATP5PO,MRPL19,PPOX,DAP3,HADHB,BID,MRPS35,MRPS9,CYCS,DHODH,SLC25A11,TRAP1,MTX1,NDUFA9,IMMT,SLC25A24,MRPL10,MFN1,RHOT1,NDUFAF2,AFG1L,AKAP1,SLC25A46,CHCHD1,MRPL38,PTCD3,RMDN3,ECSIT,MRPL9,MRPL46,MRPL44,L2HGD…
GO:0005743	GO:CC	mitochondrial inner membrane	6.09867e-05	303	63	389	GO:0019866,GO:0031966	NDUFA10,APOOL,SPG7,COQ10B,MRPS34,NDUFV1,ATP5MF-PTCD1,MRPS22,MRPS7,NDUFS8,NDUFS4,TIMM44,NDUFS7,NDUFS2,NDUFB1,NDUFB4,NDUFB10,ATP5F1B,HSPD1,UQCRC2,RPS3,CPT2,NDUFS1,HSPA9,GPD2,ATP5PO,MRPL19,PPOX,DAP3,HADHB,MRPS35,MRPS9,CYCS,DHODH,SLC25A11,TRAP1,MTX1,NDUFA9,IMMT,SLC25A24,MRPL10,NDUFAF2,CHCHD1,MRPL38,PTCD3,ECSIT,MRPL9,MRPL46,MRPL44,L2HGDH,MRPS30,MRPL17,UQCC1,DNAJC11,MRPL15,STOML2,BCS1L,EXOG,NDUFAF1,MRP…
GO:0019866	GO:CC	organelle inner membrane	7.29567e-05	325	66	980	GO:0031090,GO:0031967	NDUFA10,APOOL,DPY19L1,SPG7,COQ10B,MRPS34,NDUFV1,ATP5MF-PTCD1,MRPS22,MRPS7,NDUFS8,NDUFS4,TIMM44,NDUFS7,NDUFS2,NDUFB1,ZMPSTE24,NDUFB4,NDUFB10,ATP5F1B,HSPD1,UQCRC2,RPS3,CPT2,NDUFS1,HSPA9,LRPPRC,GPD2,ATP5PO,MRPL19,PPOX,DAP3,HADHB,MRPS35,MRPS9,CYCS,DHODH,SLC25A11,TRAP1,MTX1,NDUFA9,IMMT,SLC25A24,MRPL10,NDUFAF2,CHCHD1,MRPL38,PTCD3,ECSIT,MRPL9,MRPL46,MRPL44,L2HGDH,MRPS30,MRPL17,UQCC1,DNAJC11,MRPL15,STOML…
GO:0015935	GO:CC	small ribosomal subunit	7.29567e-05	60	21	839	GO:0044391	RPS9,RPS24,DDX3X,MRPS34,MRPS22,MRPS7,RPS15,RPS2,RPS3,RPS27,DAP3,RPS3A,RPS8,RPS15A,RPS16,RPS4X,RPS6,RPS25,MRPS35,MRPS9,MRPS16
GO:0043229	GO:CC	intracellular organelle	7.46426e-05	2987	378	2126	GO:0005622,GO:0043226	DNPEP,RPS9,RPS24,NDUFA10,APOOL,HNRNPM,PSME2,WASHC4,MRPL45,MGLL,ETFRF1,DHRS7B,DDX3X,NCEH1,DPY19L1,DDX17,SCARB2,SPG7,IDE,UBA6,CNIH4,COQ10B,APEH,MRPS34,RPL24,PCCB,HADH,NPEPPS,RPL27A,BCKDHA,NDUFV1,ATP5MF-PTCD1,LAMB1,MRPS22,DPM1,CHCHD7,MRPS7,YES1,LONP1,RPS15,RTN2,STXBP3,NDUFS8,PSMD12,IPO5,RTCA,PSMD14,SDCBP,NOP56,BCKDK,BCAT2,NDUFS4,HSPA12A,HNRNPR,TIMM44,AP1G1,LIAS,OGA,CTNND1,NDUFS7,NDUFS2,FLNB,NDUFB1,S…
GO:1901566	GO:BP	organonitrogen compound biosynthetic process	9.00384e-05	592	106	24855	GO:1901564,GO:1901576	RPS9,RPS24,DHRS7B,DDX3X,DPY19L1,PHGDH,APEH,MRPS34,RPL24,EIF2B4,RPL27A,ATP5MF-PTCD1,DPM1,MRPS7,RPS15,BCAT2,OGA,GLS,AP2A1,ALDH2,ATP5F1B,PARP1,PABPC1,ALAD,RPS2,WARS,RPS3,EEF1B2,VARS,EEF1D,RPL12,RPL9,ACSL1,ATP6V1A,EIF4A3,RPS27,LRPPRC,RPL5,ATP5PO,MRPL19,ALDH7A1,GMPS,PPOX,FXR1,ACLY,VCP,RPS3A,RPL27,RPS8,RPS15A,RPS16,RPS4X,RPL23A,RPS6,RPL23,RPS25,PRKDC,MRPS35,MRPS9,DHODH,C1QBP,DHX9,AIMP1,TRAP1,AIMP2,EIF3…
GO:0034645	GO:BP	cellular macromolecule biosynthetic process	0.000122572	392	77	10001	GO:0009059,GO:0044249,GO:0044260	RPS9,RPS24,DDX3X,DPY19L1,APEH,MRPS34,RPL24,EIF2B4,RPL27A,DPM1,MRPS7,RPS15,OGA,PABPC1,RPS2,WARS,RPS3,EEF1B2,VARS,EEF1D,RPL12,RPL9,EIF4A3,RPS27,LRPPRC,RPL5,GYG1,MRPL19,FXR1,RPS3A,RPL27,RPS8,RPS15A,RPS16,RPS4X,RPL23A,RPS6,RPL23,RPS25,PRKDC,MRPS35,MRPS9,C1QBP,DHX9,AIMP1,TRAP1,AIMP2,EIF3A,LARS2,PDE12,B3GLCT,TRMT10C,CYFIP1,MRPL10,STT3B,PNPT1,GCN1,RPL3L,CHCHD1,PTCD3,GFM1,EIF3C,MRPL9,QRSL1,MTIF3,MRPL44,C…
GO:0044238	GO:BP	primary metabolic process	0.000136572	2090	288	12685	GO:0008152	DNPEP,RPS9,RPS24,HNRNPM,PSME2,MGLL,DHRS7B,DDX3X,NCEH1,DPY19L1,DDX17,SCARB2,PHGDH,SPG7,IDE,UBA6,APEH,MRPS34,RPL24,EIF2B4,PCCB,HADH,NPEPPS,RPL27A,BCKDHA,ATP5MF-PTCD1,DPM1,MRPS7,YES1,LONP1,RPS15,RTN2,IPO5,RTCA,PSMD14,SDCBP,NOP56,BCKDK,PFDN6,BCAT2,NDUFS4,HNRNPR,LIAS,OGA,SNRNP200,ZMPSTE24,TPPP,UFL1,GLS,IPO7,AP2A1,ATP1A1,ALDH2,PCCA,ATP5F1B,ITGAV,EPHX1,CTSG,ITGA5,ACAA1,RBP1,PARP1,LTA4H,HSPD1,HSPA8,PABPC…
GO:0005740	GO:CC	mitochondrial envelope	0.000137559	428	80	386	GO:0005739,GO:0031967	NDUFA10,APOOL,SPG7,COQ10B,MRPS34,NDUFV1,ATP5MF-PTCD1,MRPS22,CHCHD7,MRPS7,NDUFS8,NDUFS4,TIMM44,NDUFS7,NDUFS2,NDUFB1,TOMM70,NDUFB4,NDUFB10,ATP5F1B,HSPD1,UQCRC2,RPS3,CPT2,MAOB,NDUFS1,ACSL1,HSPA9,GPD2,VDAC2,ATP5PO,MRPL19,PPOX,DAP3,HADHB,BID,MRPS35,MRPS9,CYCS,DHODH,SLC25A11,TRAP1,MTX1,NDUFA9,IMMT,SLC25A24,MRPL10,MFN1,RHOT1,NDUFAF2,PNPT1,AFG1L,AKAP1,SLC25A46,CHCHD1,MRPL38,PTCD3,RMDN3,ECSIT,MRPL9,MRPL46…
GO:0006518	GO:BP	peptide metabolic process	0.000141363	394	77	2492	GO:0043603,GO:1901564	DNPEP,RPS9,RPS24,DDX3X,IDE,APEH,MRPS34,RPL24,EIF2B4,NPEPPS,RPL27A,MRPS7,RPS15,RTN2,CTSG,LTA4H,PABPC1,RPS2,WARS,RPS3,EEF1B2,VARS,EEF1D,RPL12,RPL9,EIF4A3,RPS27,LRPPRC,RPL5,MRPL19,FXR1,RPS3A,RPL27,RPS8,RPS15A,RPS16,RPS4X,RPL23A,RPS6,RPL23,RPS25,PRKDC,MRPS35,MRPS9,GLO1,C1QBP,DHX9,AIMP1,TRAP1,AIMP2,EIF3A,LARS2,PDE12,TRMT10C,CYFIP1,MRPL10,PNPT1,GCN1,RPL3L,CHCHD1,PTCD3,GFM1,EIF3C,MRPL9,QRSL1,MTIF3,MRPL4…
GO:0022626	GO:CC	cytosolic ribosome	0.000249822	80	24	1014	GO:0005829,GO:0005840	RPS9,RPS24,DDX3X,RPL24,RPL27A,RPS15,RPS2,RPS3,RPL12,RPL9,RPS27,RPL5,RPS3A,RPL27,RPS8,RPS15A,RPS16,RPS4X,RPL23A,RPS6,RPL23,RPS25,RPL3L,RPL36
GO:0043227	GO:CC	membrane-bounded organelle	0.000251865	3006	378	2124	GO:0043226	DNPEP,RPS9,RPS24,NDUFA10,APOOL,HNRNPM,PSME2,WASHC4,MRPL45,MGLL,ETFRF1,DHRS7B,DDX3X,NCEH1,DPY19L1,DDX17,SCARB2,PHGDH,SPG7,IDE,UBA6,CNIH4,COQ10B,APEH,MRPS34,RPL24,PCCB,HADH,NPEPPS,RPL27A,BCKDHA,NDUFV1,ATP5MF-PTCD1,LAMB1,MRPS22,DPM1,CHCHD7,MRPS7,YES1,LONP1,RPS15,RTN2,STXBP3,NDUFS8,PSMD12,IPO5,RTCA,PSMD14,SDCBP,NOP56,BCKDK,BCAT2,NDUFS4,HSPA12A,HNRNPR,TIMM44,AP1G1,LIAS,OGA,CTNND1,CUTA,NDUFS7,NDUFS2,FL…
GO:0043603	GO:BP	cellular amide metabolic process	0.000263538	484	89	12432	GO:0034641	DNPEP,RPS9,RPS24,DDX3X,IDE,APEH,MRPS34,RPL24,EIF2B4,NPEPPS,RPL27A,MRPS7,RPS15,RTN2,PCCA,CTSG,LTA4H,PABPC1,RPS2,WARS,RPS3,EEF1B2,VARS,EEF1D,RPL12,PPP2R1A,RPL9,ACSL1,EIF4A3,RPS27,LRPPRC,RPL5,MRPL19,FXR1,HSD17B4,ACLY,RPS3A,RPL27,RPS8,RPS15A,RPS16,RPS4X,RPL23A,RPS6,RPL23,RPS25,PRKDC,MRPS35,MRPS9,GLO1,C1QBP,DHX9,AIMP1,TRAP1,AIMP2,EIF3A,LARS2,PDK2,ACSF3,PDE12,CERS6,TRMT10C,CYFIP1,MRPL10,PNPT1,GCN1,RPL3…
GO:0032991	GO:CC	protein-containing complex	0.000347066	1555	222	1568	GO:0005575	RPS9,RPS24,NDUFA10,APOOL,HNRNPM,PSME2,WASHC4,DHRS7B,DDX3X,DDX17,SPG7,MRPS34,RPL24,EIF2B4,PCCB,RPL27A,BCKDHA,NDUFV1,ATP5MF-PTCD1,LAMB1,MRPS22,DPM1,MRPS7,RPS15,NDUFS8,PSMD12,IPO5,PSMD14,SDCBP,NOP56,BCKDK,PFDN6,NDUFS4,HNRNPR,AP1G1,CTNND1,NDUFS7,NDUFS2,NDUFB1,SNRNP200,ZMPSTE24,TOMM70,UFL1,AP2A2,NDUFB4,IPO7,AP2A1,NDUFB10,ATP1A1,ATP1B1,PCCA,ATP5F1B,ITGAV,SRPRA,ITGA5,PARP1,HSPD1,LAMC1,HSPA8,PABPC1,XRCC6…
GO:0140053	GO:BP	mitochondrial gene expression	0.000398736	57	20	22968	GO:0010467	MRPS34,MRPS7,LRPPRC,MRPS35,TFAM,C1QBP,LARS2,TRMT10C,SUPV3L1,PNPT1,CHCHD1,PTCD3,TEFM,GFM1,QRSL1,MTIF3,MRPL44,SARS2,IARS2,MRPS16
GO:0016887	GO:MF	ATP hydrolysis activity	0.000399351	109	31	3848	GO:0017111,GO:0140657	DDX3X,DDX17,SPG7,LONP1,SNRNP200,HSPA4L,ATP1A1,HSPD1,HSPA8,ATP2A2,TCP1,ABCD3,HSPA9,EIF4A3,CCT6A,CCT5,CCT3,CCT8,CCT4,VCP,CCT2,DHX9,TRAP1,SUPV3L1,NUBPL,AFG1L,CCT7,VPS4A,RUVBL2,BCS1L,PSMC3
GO:0140657	GO:MF	ATP-dependent activity	0.000399351	160	40	11908	GO:0003674	DDX3X,DDX17,SPG7,LONP1,SNRNP200,HSPA4L,ATP1A1,ATP1B1,ATP5F1B,HSPD1,HSPA8,XRCC6,XRCC5,MYH6,ATP2A2,TCP1,ABCD3,ACSL1,ATP6V1E1,ATP6V1A,HSPA9,EIF4A3,CCT6A,CCT5,CCT3,CCT8,CCT4,VCP,CCT2,DHX9,TRAP1,ACSF3,SUPV3L1,NUBPL,AFG1L,CCT7,VPS4A,RUVBL2,BCS1L,PSMC3
GO:0071704	GO:BP	organic substance metabolic process	0.00042166	2231	301	19683	GO:0008152	DNPEP,RPS9,RPS24,HNRNPM,PSME2,MGLL,DHRS7B,DDX3X,NCEH1,DPY19L1,DDX17,SCARB2,PHGDH,SPG7,IDE,UBA6,COQ10B,APEH,MRPS34,RPL24,EIF2B4,PCCB,HADH,NPEPPS,RPL27A,BCKDHA,ATP5MF-PTCD1,DPM1,MRPS7,YES1,LONP1,RPS15,RTN2,IPO5,RTCA,PSMD14,SDCBP,NOP56,BCKDK,PFDN6,BCAT2,NDUFS4,HNRNPR,LIAS,OGA,SNRNP200,ZMPSTE24,TPPP,TOMM70,UFL1,GLS,IPO7,AP2A1,ATP1A1,ATP1B1,ALDH2,PCCA,ATP5F1B,ITGAV,EPHX1,CTSG,ITGA5,ACAA1,RBP1,PARP1,LT…
GO:0008152	GO:BP	metabolic process	0.000422089	2438	323	3531	GO:0008150	DNPEP,RPS9,RPS24,NDUFA10,HNRNPM,PSME2,MGLL,ETFRF1,DHRS7B,DDX3X,NCEH1,DPY19L1,DDX17,SCARB2,PHGDH,SPG7,IDE,UBA6,COQ10B,APEH,MRPS34,RPL24,EIF2B4,PCCB,HADH,NPEPPS,RPL27A,BCKDHA,NDUFV1,ATP5MF-PTCD1,DPM1,MRPS7,YES1,LONP1,RPS15,RTN2,NDUFS8,IPO5,RTCA,PSMD14,SDCBP,NOP56,BCKDK,PFDN6,BCAT2,NDUFS4,HNRNPR,LIAS,OGA,NDUFS7,NDUFS2,NDUFB1,SNRNP200,ZMPSTE24,TPPP,TOMM70,UFL1,GLS,NDUFB4,IPO7,AP2A1,NDUFB10,ATP1A1,ATP…
GO:0003723	GO:MF	RNA binding	0.000439063	650	112	440	GO:0003676	RPS9,RPS24,HNRNPM,DDX3X,DDX17,APEH,RPL24,RPL27A,MRPS7,LONP1,RPS15,IPO5,RTCA,NOP56,HNRNPR,FLNB,SNRNP200,SRPRA,PARP1,LTA4H,HSPD1,HSPA8,PABPC1,XRCC6,XRCC5,RPS2,TCP1,BTF3,PPIB,RPS3,PTBP1,RPL12,RPL9,HSPA9,EIF4A3,CCT6A,STAT3,MDH2,RPS27,LRPPRC,RPL5,CCT5,CCT3,CCT4,FXR1,DAP3,VCP,HADHB,RPS3A,RPL27,RPS8,RPS15A,RPS16,SNRPD1,RPS4X,RPL23A,RPS6,RPL23,RPS25,PRKDC,MRPS35,MRPS9,TFAM,ALDH6A1,SLC25A11,C1QBP,DHX9,AIM…
GO:0009059	GO:BP	macromolecule biosynthetic process	0.000443233	794	130	3662	GO:0043170,GO:1901576	RPS9,RPS24,DHRS7B,DDX3X,DPY19L1,DDX17,APEH,MRPS34,RPL24,EIF2B4,RPL27A,DPM1,MRPS7,YES1,RPS15,SDCBP,OGA,ZMPSTE24,UFL1,AP2A1,PARP1,HSPA8,PABPC1,ANXA3,XRCC6,XRCC5,RPS2,TCP1,PSMB1,ITGA6,WARS,RPS3,EEF1B2,VARS,PSMA5,EEF1D,PRDX5,RPL12,PPP2R1A,RPL9,MAP2K2,EIF4A3,CCT6A,STAT3,RPS27,LRPPRC,RPL5,GYG1,CCT5,CCT3,MRPL19,PPM1F,PSMB2,CCT8,CCT4,FXR1,VCP,COPS2,RPS3A,RPL27,RPS8,RPS15A,RPS16,RPS4X,RPL23A,RPS6,RPL23,RP…
GO:0044271	GO:BP	cellular nitrogen compound biosynthetic process	0.000452574	887	142	12706	GO:0034641,GO:0044249	RPS9,RPS24,DHRS7B,DDX3X,DDX17,APEH,MRPS34,RPL24,EIF2B4,RPL27A,ATP5MF-PTCD1,MRPS7,YES1,RPS15,SDCBP,ZMPSTE24,UFL1,ALDH2,ATP5F1B,PARP1,HSPA8,PABPC1,ANXA3,XRCC6,XRCC5,ALAD,RPS2,TCP1,PSMB1,ITGA6,WARS,RPS3,EEF1B2,VARS,PSMA5,EEF1D,PRDX5,RPL12,PPP2R1A,RPL9,ACSL1,MAP2K2,ATP6V1A,EIF4A3,CCT6A,STAT3,RPS27,LRPPRC,RPL5,ATP5PO,CCT5,CCT3,MRPL19,ALDH7A1,PPM1F,PSMB2,GMPS,PPOX,CCT8,CCT4,FXR1,ACLY,VCP,COPS2,RPS3A,RP…
GO:0034660	GO:BP	ncRNA metabolic process	0.000462325	115	31	10010	GO:0016070	RPS24,DDX3X,DDX17,RPS15,NOP56,ZMPSTE24,WARS,VARS,MAP2K2,EIF4A3,STAT3,RPS27,RPL5,RPL27,RPS8,RPS16,RPS6,RPS25,PRKDC,LARS2,SND1,TRMT10C,PNPT1,TSNAX,QRSL1,MRPL44,CARS2,MRM3,SARS2,FARSB,IARS2
GO:0034641	GO:BP	cellular nitrogen compound metabolic process	0.000625216	1252	187	9997	GO:0006807,GO:0044237	DNPEP,RPS9,RPS24,HNRNPM,DHRS7B,DDX3X,DDX17,IDE,APEH,MRPS34,RPL24,EIF2B4,NPEPPS,RPL27A,ATP5MF-PTCD1,DPM1,MRPS7,YES1,LONP1,RPS15,RTN2,RTCA,PSMD14,SDCBP,NOP56,BCKDK,HNRNPR,SNRNP200,ZMPSTE24,UFL1,ALDH2,PCCA,ATP5F1B,CTSG,PARP1,LTA4H,HSPD1,HSPA8,PABPC1,ANXA3,XRCC6,XRCC5,ALAD,PGAM2,RPS2,RPA2,TCP1,TYMP,PSMB1,ITGA6,WARS,RPS3,CPT2,EEF1B2,PTBP1,VARS,MAOB,PSMA5,EEF1D,PRDX6,PRDX5,RPL12,PPP2R1A,HMOX2,RPL9,ACSL…
GO:0044249	GO:BP	cellular biosynthetic process	0.000641307	1099	168	12692	GO:0009058,GO:0044237	RPS9,RPS24,MGLL,DHRS7B,DDX3X,DPY19L1,DDX17,PHGDH,COQ10B,APEH,MRPS34,RPL24,EIF2B4,PCCB,RPL27A,ATP5MF-PTCD1,DPM1,MRPS7,YES1,RPS15,SDCBP,BCAT2,LIAS,OGA,ZMPSTE24,UFL1,GLS,ATP1A1,ALDH2,ATP5F1B,RBP1,PARP1,LTA4H,HSPA8,PABPC1,ANXA3,XRCC6,XRCC5,ALAD,RPS2,TCP1,PSMB1,SCP2,ITGA6,WARS,RPS3,EEF1B2,VARS,MAOB,PSMA5,ABCD3,EEF1D,PRDX5,RPL12,PPP2R1A,RPL9,ACSL1,MAP2K2,ATP6V1A,EIF4A3,CCT6A,STAT3,RPS27,LRPPRC,RPL5,GYG…
GO:1902494	GO:CC	catalytic complex	0.000684114	427	77	4012	GO:0032991	NDUFA10,HNRNPM,PSME2,SPG7,PCCB,BCKDHA,NDUFV1,DPM1,NDUFS8,PSMD12,PSMD14,BCKDK,NDUFS4,HNRNPR,NDUFS7,NDUFS2,NDUFB1,SNRNP200,NDUFB4,NDUFB10,PCCA,PABPC1,XRCC6,XRCC5,PSMB1,UQCRC2,PSMA5,NDUFS1,GNA11,PPP2R1A,EIF4A3,GPD2,PSMB2,IDH3A,VCP,SNRPD1,GNAS,PRKDC,PSME1,DHX9,VAC14,PSMD2,UBE2V1,CUL1,CUL4A,UBE4A,EFTUD2,PDK2,SF3B3,DECR1,NDUFA9,PSMD4,ECPAS,PRPF8,UBR3,TRMT10C,SUPV3L1,COMMD1,CCNY,STT3B,PNPT1,CUL5,PHKB,US…
GO:0002199	GO:CC	zona pellucida receptor complex	0.000684114	5	5	222	GO:0032991	TCP1,CCT3,CCT8,CCT4,CCT2
GO:0042254	GO:BP	ribosome biogenesis	0.000787974	70	22	11632	GO:0022613	RPS24,DDX3X,DDX17,RPL24,MRPS7,RPS15,NOP56,XRCC5,EIF4A3,RPS27,RPL5,RPL27,RPS8,RPS16,RPL23A,RPS6,RPS25,PRKDC,C1QBP,CUL4A,RPL3L,MRM3
GO:1904356	GO:BP	regulation of telomere maintenance via telomere lengthening	0.000868228	18	10	27331	GO:0010833,GO:0032204	PARP1,XRCC5,TCP1,CCT6A,CCT5,CCT3,CCT8,CCT4,CCT2,CCT7
GO:1901576	GO:BP	organic substance biosynthetic process	0.000972912	1123	170	24864	GO:0009058,GO:0071704	RPS9,RPS24,MGLL,DHRS7B,DDX3X,DPY19L1,DDX17,PHGDH,COQ10B,APEH,MRPS34,RPL24,EIF2B4,PCCB,RPL27A,ATP5MF-PTCD1,DPM1,MRPS7,YES1,RPS15,SDCBP,BCAT2,LIAS,OGA,ZMPSTE24,UFL1,GLS,AP2A1,ATP1A1,ALDH2,ATP5F1B,RBP1,PARP1,LTA4H,HSPA8,PABPC1,ANXA3,XRCC6,XRCC5,ALAD,PGAM2,RPS2,TCP1,PSMB1,SCP2,ITGA6,WARS,RPS3,EEF1B2,VARS,PSMA5,ABCD3,EEF1D,PRDX5,RPL12,PPP2R1A,RPL9,ACSL1,MAP2K2,ATP6V1A,EIF4A3,CCT6A,STAT3,RPS27,LRPPRC,R…
GO:0022627	GO:CC	cytosolic small ribosomal subunit	0.00101035	37	14	1015	GO:0015935,GO:0022626	RPS9,RPS24,DDX3X,RPS15,RPS2,RPS3,RPS27,RPS3A,RPS8,RPS15A,RPS16,RPS4X,RPS6,RPS25
GO:1901575	GO:BP	organic substance catabolic process	0.00137888	654	109	24863	GO:0009056,GO:0071704	HNRNPM,PSME2,MGLL,NCEH1,SCARB2,IDE,UBA6,PCCB,HADH,NPEPPS,BCKDHA,LONP1,PSMD14,SDCBP,BCKDK,BCAT2,OGA,ZMPSTE24,UFL1,GLS,ALDH2,PCCA,ACAA1,LTA4H,HSPA8,PABPC1,ALAD,PGAM2,GNS,TYMP,PSMB1,SCP2,CPT2,MAOB,PSMA5,ABCD3,PRDX6,HMOX2,HIBADH,EIF4A3,STAT3,LRPPRC,GPD2,ACADSB,RPL5,ALDH7A1,PSMB2,FXR1,HSD17B4,PGD,VCP,HADHB,RPL23,PLIN5,ALDH6A1,UBXN1,PSME1,DHX9,ECH1,PSMD2,CUL1,CUL4A,AUH,BLMH,UBE4A,TRIM25,INPP5A,SF3B3,MA…
GO:0140098	GO:MF	catalytic activity, acting on RNA	0.00138744	81	24	11755	GO:0140640	DDX3X,DDX17,RTCA,SNRNP200,WARS,VARS,EIF4A3,DHX9,LARS2,PDE12,SND1,TRMT10C,SUPV3L1,PNPT1,TSNAX,QRSL1,MRPL44,CARS2,MRM3,SARS2,FARSB,IARS2,EXOG,SAMHD1
GO:0140640	GO:MF	catalytic activity, acting on a nucleic acid	0.00138744	103	28	11905	GO:0003824	DDX3X,DDX17,RTCA,SNRNP200,XRCC6,XRCC5,WARS,RPS3,VARS,EIF4A3,DHX9,LARS2,PDE12,SND1,TRMT10C,SUPV3L1,PNPT1,TSNAX,QRSL1,MRPL44,CARS2,MRM3,SARS2,FARSB,IARS2,RUVBL2,EXOG,SAMHD1
GO:0003824	GO:MF	catalytic activity	0.00138744	1484	214	514	GO:0003674	DNPEP,NDUFA10,MGLL,DHRS7B,DDX3X,NCEH1,DPY19L1,DDX17,RPS10-NUDT3,PHGDH,SPG7,IDE,UBA6,APEH,PCCB,HADH,NPEPPS,BCKDHA,NDUFV1,DPM1,YES1,LONP1,NDUFS8,RTCA,PSMD14,BCKDK,BCAT2,NDUFS4,LIAS,OGA,NDUFS7,NDUFS2,NDUFB1,SNRNP200,ZMPSTE24,TPPP,UFL1,GLS,NDUFB4,HSPA4L,NDUFB10,ATP1A1,ALDH2,PCCA,ATP5F1B,EPHX1,SRPRA,CTSG,ACAA1,PARP1,LTA4H,HSPD1,HSPA8,XRCC6,XRCC5,MYH6,ALAD,PGAM2,GNS,ATP2A2,TCP1,TYMP,PSMB1,MMUT,SCP2,UQC…
GO:0009058	GO:BP	biosynthetic process	0.00140308	1146	172	3661	GO:0008152	RPS9,RPS24,MGLL,DHRS7B,DDX3X,DPY19L1,DDX17,PHGDH,COQ10B,APEH,MRPS34,RPL24,EIF2B4,PCCB,RPL27A,ATP5MF-PTCD1,DPM1,MRPS7,YES1,RPS15,SDCBP,BCAT2,LIAS,OGA,ZMPSTE24,UFL1,GLS,AP2A1,ATP1A1,ALDH2,ATP5F1B,RBP1,PARP1,LTA4H,HSPA8,PABPC1,ANXA3,XRCC6,XRCC5,ALAD,PGAM2,RPS2,TCP1,PSMB1,SCP2,ITGA6,WARS,RPS3,EEF1B2,VARS,MAOB,PSMA5,ABCD3,EEF1D,PRDX5,RPL12,PPP2R1A,RPL9,ACSL1,MAP2K2,ATP6V1A,EIF4A3,CCT6A,STAT3,RPS27,LRP…
GO:0003676	GO:MF	nucleic acid binding	0.00168946	784	126	401	GO:0097159,GO:1901363	RPS9,RPS24,HNRNPM,DDX3X,DDX17,APEH,RPL24,EIF2B4,RPL27A,MRPS7,LONP1,RPS15,IPO5,RTCA,NOP56,HNRNPR,FLNB,SNRNP200,ZMPSTE24,SRPRA,PARP1,LTA4H,HSPD1,HSPA8,PABPC1,XRCC6,XRCC5,RPS2,RPA2,TCP1,BTF3,PPIB,RPS3,EEF1B2,PTBP1,EEF1D,PRDX5,RPL12,RPL9,HSPA9,EIF4A3,CCT6A,STAT3,MDH2,RPS27,LRPPRC,RPL5,CCT5,CCT3,CCT4,FXR1,DAP3,VCP,HADHB,RPS3A,RPL27,RPS8,RPS15A,RPS16,SNRPD1,RPS4X,RPL23A,RPS6,RPL23,RPS25,GTF2I,PRKDC,MRP…
GO:0097159	GO:MF	organic cyclic compound binding	0.00168946	1378	200	10278	GO:0005488	RPS9,RPS24,HNRNPM,DDX3X,DDX17,SCARB2,PHGDH,SPG7,IDE,UBA6,APEH,RPL24,EIF2B4,PCCB,HADH,RPL27A,NDUFV1,MRPS7,YES1,LONP1,RPS15,IPO5,RTCA,NOP56,BCKDK,HSPA12A,HNRNPR,TIMM44,NDUFS2,FLNB,SNRNP200,ZMPSTE24,HSPA4L,ATP1A1,ALDH2,PCCA,ATP5F1B,SRPRA,PARP1,LTA4H,HSPD1,HSPA8,PABPC1,XRCC6,XRCC5,MYH6,RPS2,RPA2,ATP2A2,TCP1,BTF3,MMUT,SCP2,PPIB,WARS,RPS3,EEF1B2,PTBP1,VARS,FKBP2,MAOB,ABCD3,EEF1D,GNA11,PRDX5,RPL12,HMOX2…
GO:1901363	GO:MF	heterocyclic compound binding	0.00168946	1362	198	11992	GO:0005488	RPS9,RPS24,HNRNPM,DDX3X,DDX17,PHGDH,SPG7,IDE,UBA6,APEH,RPL24,EIF2B4,PCCB,HADH,RPL27A,NDUFV1,MRPS7,YES1,LONP1,RPS15,IPO5,RTCA,NOP56,BCKDK,HSPA12A,HNRNPR,TIMM44,NDUFS2,FLNB,SNRNP200,ZMPSTE24,HSPA4L,ATP1A1,ALDH2,PCCA,ATP5F1B,SRPRA,PARP1,LTA4H,HSPD1,HSPA8,PABPC1,XRCC6,XRCC5,MYH6,RPS2,RPA2,ATP2A2,TCP1,BTF3,MMUT,SCP2,PPIB,WARS,RPS3,EEF1B2,PTBP1,VARS,FKBP2,MAOB,ABCD3,EEF1D,GNA11,PRDX5,RPL12,HMOX2,HIBADH…
GO:0044260	GO:BP	cellular macromolecule metabolic process	0.00198748	1349	196	12699	GO:0043170,GO:0044237	RPS9,RPS24,HNRNPM,PSME2,DDX3X,NCEH1,DPY19L1,SPG7,IDE,UBA6,APEH,MRPS34,RPL24,EIF2B4,NPEPPS,RPL27A,DPM1,MRPS7,YES1,LONP1,RPS15,IPO5,PSMD14,SDCBP,BCKDK,NDUFS4,LIAS,OGA,ZMPSTE24,TPPP,UFL1,IPO7,CTSG,ITGA5,PARP1,LTA4H,HSPD1,PABPC1,ANXA3,XRCC6,XRCC5,MYH6,ALAD,RPS2,RPA2,PECAM1,TCP1,PSMB1,PPIB,WARS,RPS3,EEF1B2,PTBP1,VARS,FKBP2,PSMA5,EEF1D,PRDX5,RPL12,PPP2R1A,RPL9,ACSL1,CDH5,MAP2K2,EIF4A3,CCT6A,STAT3,RPS27…
GO:0016054	GO:BP	organic acid catabolic process	0.00208544	113	29	5654	GO:0006082,GO:0044248,GO:0044282,GO:1901575	PCCB,HADH,BCKDHA,BCKDK,BCAT2,GLS,PCCA,ACAA1,SCP2,CPT2,ABCD3,HIBADH,ACADSB,HSD17B4,PGD,HADHB,PLIN5,ALDH6A1,ECH1,AUH,BLMH,DECR1,TST,ACSF3,MCAT,GCDH,MCCC2,ECHDC1,AASS
GO:0101031	GO:CC	chaperone complex	0.00214713	22	10	3800	GO:0032991	HSPA8,TCP1,CCT6A,CCT5,CCT3,CCT8,CCT4,CCT2,CCT7,RUVBL2
GO:0031967	GO:CC	organelle envelope	0.00234102	561	93	1438	GO:0031975,GO:0043227,GO:0043229	NDUFA10,APOOL,DPY19L1,SPG7,COQ10B,APEH,MRPS34,NDUFV1,ATP5MF-PTCD1,MRPS22,CHCHD7,MRPS7,NDUFS8,IPO5,SDCBP,NDUFS4,TIMM44,NDUFS7,NDUFS2,NDUFB1,ZMPSTE24,TOMM70,NDUFB4,IPO7,NDUFB10,ATP5F1B,PARP1,HSPD1,UQCRC2,RPS3,CPT2,MAOB,NDUFS1,ACSL1,CDH5,HSPA9,LRPPRC,GPD2,VDAC2,ATP5PO,MRPL19,PPOX,DAP3,CSE1L,HADHB,BID,MRPS35,MRPS9,CYCS,DHODH,SLC25A11,TRAP1,MTX1,NDUFA9,IMMT,SLC25A24,RETSAT,MRPL10,MFN1,RHOT1,NDUFAF2,PN…
GO:0007339	GO:BP	binding of sperm to zona pellucida	0.00234155	13	8	3218	GO:0035036	TCP1,VDAC2,CCT5,CCT3,CCT8,CCT4,CCT2,CCT7
GO:0046395	GO:BP	carboxylic acid catabolic process	0.00327828	110	28	14090	GO:0016054,GO:0019752	PCCB,HADH,BCKDHA,BCKDK,BCAT2,GLS,PCCA,ACAA1,SCP2,CPT2,ABCD3,HIBADH,ACADSB,HSD17B4,PGD,HADHB,PLIN5,ALDH6A1,ECH1,AUH,BLMH,DECR1,ACSF3,MCAT,GCDH,MCCC2,ECHDC1,AASS
GO:0032543	GO:BP	mitochondrial translation	0.00389869	47	16	8832	GO:0006412,GO:0140053	MRPS34,MRPS7,LRPPRC,MRPS35,C1QBP,LARS2,TRMT10C,CHCHD1,PTCD3,GFM1,QRSL1,MTIF3,MRPL44,SARS2,IARS2,MRPS16
GO:0005761	GO:CC	mitochondrial ribosome	0.00401035	57	17	405	GO:0000313,GO:0005759	MRPS34,MRPS22,MRPS7,MRPL19,DAP3,MRPS35,MRPS9,MRPL10,CHCHD1,MRPL38,MRPL9,MRPL46,MRPL44,MRPS30,MRPL17,MRPL15,MRPS16
GO:0032206	GO:BP	positive regulation of telomere maintenance	0.00406356	21	10	8583	GO:0000723,GO:0032204,GO:0051054,GO:2001252	XRCC5,TCP1,CCT6A,CCT5,CCT3,CCT8,CCT4,CCT2,CCT7,RUVBL2
GO:1901998	GO:BP	toxin transport	0.00444825	14	8	25256	GO:0006810	TCP1,COPB2,CCT5,CCT3,CCT8,CCT4,CCT2,CCT7
GO:1901564	GO:BP	organonitrogen compound metabolic process	0.00460949	1638	228	24853	GO:0006807,GO:0071704	DNPEP,RPS9,RPS24,PSME2,DHRS7B,DDX3X,NCEH1,DPY19L1,PHGDH,SPG7,IDE,UBA6,APEH,MRPS34,RPL24,EIF2B4,NPEPPS,RPL27A,BCKDHA,ATP5MF-PTCD1,DPM1,MRPS7,YES1,LONP1,RPS15,RTN2,IPO5,PSMD14,SDCBP,BCKDK,PFDN6,BCAT2,NDUFS4,LIAS,OGA,ZMPSTE24,TPPP,UFL1,GLS,IPO7,AP2A1,ALDH2,ATP5F1B,ITGAV,CTSG,ITGA5,PARP1,LTA4H,HSPD1,HSPA8,PABPC1,XRCC6,XRCC5,MYH6,ALAD,PGAM2,GNS,RPS2,PECAM1,TYMP,PSMB1,MMUT,UQCRC2,PPIB,WARS,RPS3,CPT2,EE…
GO:0010950	GO:BP	positive regulation of endopeptidase activity	0.00487244	53	17	5069	GO:0010952,GO:0052548	PSME2,DDX3X,PSMD14,HSPD1,RPS3,STAT3,PPM1F,VCP,BID,CYCS,PSME1,ASPH,ANP32B,DNAJA3,LGMN,MTCH1,FIS1
GO:0042645	GO:CC	mitochondrial nucleoid	0.00539253	29	11	2061	GO:0005759,GO:0009295,GO:0043232	LONP1,ATP5F1B,HSPA9,LRPPRC,VDAC2,HADHB,TFAM,TRMT10C,SUPV3L1,DNAJA3,TEFM
GO:0006259	GO:BP	DNA metabolic process	0.00572714	194	41	2277	GO:0044260,GO:0090304	LONP1,PSMD14,ZMPSTE24,UFL1,PARP1,HSPD1,ANXA3,XRCC6,XRCC5,RPA2,TCP1,PSMB1,RPS3,PSMA5,PPP2R1A,CCT6A,CCT5,CCT3,PSMB2,CCT8,CCT4,VCP,GTF2I,CCT2,PRKDC,DHX9,UBE2V1,CUL4A,HUWE1,SUPV3L1,COMMD1,DNAJA3,USP47,MMS19,CCT7,STOML2,RUVBL2,APOBEC2,EXOG,SAMHD1,PSMC3
GO:0044267	GO:BP	cellular protein metabolic process	0.00610911	1193	174	12703	GO:0019538,GO:0044260	RPS9,RPS24,PSME2,DDX3X,NCEH1,DPY19L1,SPG7,IDE,UBA6,APEH,MRPS34,RPL24,EIF2B4,NPEPPS,RPL27A,DPM1,MRPS7,YES1,LONP1,RPS15,IPO5,PSMD14,SDCBP,BCKDK,NDUFS4,LIAS,OGA,ZMPSTE24,TPPP,UFL1,IPO7,CTSG,ITGA5,PARP1,LTA4H,HSPD1,PABPC1,XRCC6,XRCC5,MYH6,ALAD,RPS2,PECAM1,PSMB1,PPIB,WARS,RPS3,EEF1B2,PTBP1,VARS,FKBP2,PSMA5,EEF1D,PRDX5,RPL12,PPP2R1A,RPL9,ACSL1,CDH5,MAP2K2,EIF4A3,STAT3,RPS27,LRPPRC,RPL5,MRPL19,PPM1F,PSM…
GO:0005654	GO:CC	nucleoplasm	0.0067556	858	129	311	GO:0031981,GO:0110165	RPS9,RPS24,HNRNPM,PSME2,WASHC4,MGLL,DDX3X,DDX17,HADH,LONP1,RPS15,PSMD12,RTCA,PSMD14,SDCBP,NOP56,BCAT2,HNRNPR,NDUFS2,NDUFB1,SNRNP200,NDUFB4,TACC2,IPO7,S100B,RBP1,PARP1,LTA4H,HSPA8,XRCC6,XRCC5,RPS2,RPA2,PSMB1,SCP2,UQCRC2,PPIB,RPS3,CPT2,PTBP1,PSMA5,EEF1D,CDH5,ATP6V1A,EIF4A3,STAT3,RPS27,LRPPRC,RPL5,PSMB2,CCT8,CCT4,DAP3,ACLY,CSE1L,VCP,COPS2,RPS3A,RPL27,RPS8,RPS15A,RPS16,SNRPD1,RPS4X,RPS6,RPL23,RPS25,G…
GO:0098799	GO:CC	outer mitochondrial membrane protein complex	0.0067556	17	8	3626	GO:0005741,GO:0098796,GO:0098798	APOOL,TOMM70,HSPA9,MTX1,IMMT,MFN1,TOMM22,DNAJC11
GO:0000723	GO:BP	telomere maintenance	0.00723608	40	14	258	GO:0006259,GO:0032200	PARP1,XRCC6,XRCC5,RPA2,TCP1,CCT6A,CCT5,CCT3,CCT8,CCT4,CCT2,PRKDC,CCT7,RUVBL2
GO:0005634	GO:CC	nucleus	0.0072476	1532	211	294	GO:0043231	DNPEP,RPS9,RPS24,HNRNPM,PSME2,WASHC4,MGLL,DHRS7B,DDX3X,DPY19L1,DDX17,IDE,UBA6,APEH,HADH,NPEPPS,DPM1,LONP1,RPS15,PSMD12,IPO5,RTCA,PSMD14,SDCBP,NOP56,BCAT2,HSPA12A,HNRNPR,TIMM44,OGA,CTNND1,NDUFS2,NDUFB1,SNRNP200,ZMPSTE24,TPPP,UFL1,NDUFB4,TACC2,IPO7,HSPA4L,S100B,ATP5F1B,CTSG,RBP1,PARP1,LTA4H,HSPA8,PABPC1,XRCC6,XRCC5,ALAD,PGAM2,RPS2,RPA2,TCP1,BTF3,PSMB1,SCP2,UQCRC2,PPIB,WARS,RPS3,CPT2,PTBP1,PSMA5,EEF…
GO:0031981	GO:CC	nuclear lumen	0.0072476	956	141	1450	GO:0005634,GO:0070013	RPS9,RPS24,HNRNPM,PSME2,WASHC4,MGLL,DDX3X,DDX17,HADH,LONP1,RPS15,PSMD12,IPO5,RTCA,PSMD14,SDCBP,NOP56,BCAT2,HNRNPR,TIMM44,NDUFS2,NDUFB1,SNRNP200,NDUFB4,TACC2,IPO7,S100B,RBP1,PARP1,LTA4H,HSPA8,XRCC6,XRCC5,RPS2,RPA2,TCP1,PSMB1,SCP2,UQCRC2,PPIB,RPS3,CPT2,PTBP1,PSMA5,EEF1D,RPL12,CDH5,ATP6V1A,HSPA9,EIF4A3,STAT3,RPS27,LRPPRC,RPL5,PSMB2,CCT8,CCT4,FXR1,DAP3,ACLY,CSE1L,VCP,COPS2,RPS3A,RPL27,RPS8,RPS15A,RPS…
GO:0005737	GO:CC	cytoplasm	0.0072476	3108	382	384	GO:0005622,GO:0110165	DNPEP,RPS9,RPS24,NDUFA10,APOOL,HNRNPM,PSME2,WASHC4,MRPL45,MGLL,ETFRF1,DHRS7B,DDX3X,NCEH1,DDX17,RPS10-NUDT3,SCARB2,PHGDH,SPG7,IDE,UBA6,CNIH4,COQ10B,APEH,MRPS34,RPL24,EIF2B4,PCCB,HADH,NPEPPS,RPL27A,BCKDHA,NDUFV1,ATP5MF-PTCD1,LAMB1,MRPS22,DPM1,CHCHD7,MRPS7,YES1,LONP1,RPS15,RTN2,STXBP3,NDUFS8,PSMD12,IPO5,PSMD14,SDCBP,NOP56,BCKDK,PFDN6,BCAT2,NDUFS4,HSPA12A,HNRNPR,TIMM44,AP1G1,LIAS,OGA,CTNND1,NDUFS7,ND…
GO:0032204	GO:BP	regulation of telomere maintenance	0.00849703	27	11	8581	GO:0000723,GO:0033044,GO:0051052	PARP1,XRCC5,TCP1,CCT6A,CCT5,CCT3,CCT8,CCT4,CCT2,CCT7,RUVBL2
GO:0019538	GO:BP	protein metabolic process	0.0111678	1313	187	6769	GO:0043170,GO:0044238,GO:1901564	DNPEP,RPS9,RPS24,PSME2,DDX3X,NCEH1,DPY19L1,SPG7,IDE,UBA6,APEH,MRPS34,RPL24,EIF2B4,NPEPPS,RPL27A,DPM1,MRPS7,YES1,LONP1,RPS15,RTN2,IPO5,PSMD14,SDCBP,BCKDK,PFDN6,NDUFS4,LIAS,OGA,ZMPSTE24,TPPP,UFL1,IPO7,ITGAV,CTSG,ITGA5,PARP1,LTA4H,HSPD1,HSPA8,PABPC1,XRCC6,XRCC5,MYH6,ALAD,RPS2,PECAM1,PSMB1,UQCRC2,PPIB,WARS,RPS3,EEF1B2,PTBP1,VARS,FKBP2,PSMA5,EEF1D,PRDX5,RPL12,PPP2R1A,RPL9,ACSL1,CDH5,MAP2K2,EIF4A3,STAT…
GO:0010952	GO:BP	positive regulation of peptidase activity	0.0113044	62	18	5071	GO:0045862,GO:0051345,GO:0052547	PSME2,DDX3X,PSMD14,HSPD1,RPS3,STAT3,PPM1F,VCP,BID,CYCS,PSME1,ASPH,ANP32B,DNAJA3,DDRGK1,LGMN,MTCH1,FIS1
GO:0042274	GO:BP	ribosomal small subunit biogenesis	0.0130166	24	10	11646	GO:0022613,GO:0042254	RPS24,MRPS7,RPS15,XRCC5,RPS27,RPS8,RPS16,RPS6,RPS25,PRKDC
GO:0045333	GO:BP	cellular respiration	0.0138062	164	35	13225	GO:0015980	NDUFA10,ETFRF1,IDE,COQ10B,NDUFV1,NDUFS8,NDUFS4,NDUFS7,NDUFS2,NDUFB1,NDUFB4,NDUFB10,ATP5F1B,UQCRC2,NDUFS1,MDH2,GPD2,ATP5PO,IDH2,IDH3A,VCP,BID,CYCS,TRAP1,NDUFA9,ME3,PDE12,PNPT1,AFG1L,DHTKD1,TEFM,SIRT3,STOML2,NDUFAF1,NDUFB9
GO:0043436	GO:BP	oxoacid metabolic process	0.0150209	376	66	12315	GO:0006082	MGLL,PHGDH,PCCB,HADH,BCKDHA,BCKDK,BCAT2,LIAS,GLS,PCCA,EPHX1,ACAA1,RBP1,LTA4H,PGAM2,PSMB1,MMUT,SCP2,WARS,CPT2,VARS,PSMA5,ABCD3,HIBADH,ACSL1,STAT3,MDH2,ACADSB,IDH2,PSMB2,GMPS,IDH3A,HSD17B4,PGD,ACLY,HADHB,PLIN5,ALDH6A1,ECH1,AUH,BLMH,GAMT,LARS2,PDK2,MAPK14,DECR1,TST,ME3,ACSF3,MCAT,ZADH2,GCDH,ECHDC3,DHTKD1,ELOVL1,BCO2,QRSL1,PPA2,L2HGDH,CARS2,MCCC2,SARS2,FARSB,IARS2,ECHDC1,AASS
GO:0031090	GO:CC	organelle membrane	0.0154006	1069	153	1215	GO:0016020,GO:0043227	NDUFA10,APOOL,MGLL,DHRS7B,NCEH1,DPY19L1,SCARB2,SPG7,CNIH4,COQ10B,APEH,MRPS34,NDUFV1,ATP5MF-PTCD1,MRPS22,DPM1,MRPS7,RTN2,NDUFS8,SDCBP,NDUFS4,TIMM44,AP1G1,NDUFS7,NDUFS2,NDUFB1,ZMPSTE24,TOMM70,UFL1,AP2A2,NDUFB4,AP2A1,NDUFB10,ATP1A1,ATP1B1,ATP5F1B,ITGAV,EPHX1,SRPRA,HSPD1,HSPA8,ANXA3,PECAM1,ATP2A2,UQCRC2,CA4,RPS3,CPT2,FKBP2,MAOB,ABCD3,NDUFS1,GNA11,HMOX2,ACSL1,CDH5,COPB2,MAP2K2,ATP6V1E1,ATP6V1A,HSPA9,L…
GO:0015934	GO:CC	large ribosomal subunit	0.0154787	76	19	838	GO:0044391	RPL24,RPL27A,RPL12,RPL9,RPL5,MRPL19,RPL27,RPL23A,RPL23,MRPL10,RPL3L,MRPL38,MRPL9,MRPL46,MRPL44,MRPS30,MRPL17,MRPL15,RPL36
GO:0019752	GO:BP	carboxylic acid metabolic process	0.0171097	371	65	6954	GO:0043436	MGLL,PHGDH,PCCB,HADH,BCKDHA,BCKDK,BCAT2,LIAS,GLS,PCCA,EPHX1,ACAA1,RBP1,LTA4H,PGAM2,PSMB1,MMUT,SCP2,WARS,CPT2,VARS,PSMA5,ABCD3,HIBADH,ACSL1,STAT3,MDH2,ACADSB,IDH2,PSMB2,GMPS,IDH3A,HSD17B4,PGD,ACLY,HADHB,PLIN5,ALDH6A1,ECH1,AUH,BLMH,GAMT,LARS2,PDK2,MAPK14,DECR1,TST,ME3,ACSF3,MCAT,ZADH2,GCDH,ECHDC3,DHTKD1,ELOVL1,BCO2,QRSL1,L2HGDH,CARS2,MCCC2,SARS2,FARSB,IARS2,ECHDC1,AASS
GO:0044248	GO:BP	cellular catabolic process	0.0171097	714	111	12691	GO:0009056,GO:0044237	HNRNPM,PSME2,MGLL,SCARB2,IDE,UBA6,PCCB,HADH,NPEPPS,BCKDHA,LONP1,PSMD14,SDCBP,BCKDK,BCAT2,OGA,ZMPSTE24,UFL1,GLS,ALDH2,PCCA,EPHX1,ACAA1,LTA4H,HSPA8,PABPC1,ALAD,GNS,ATP2A2,TYMP,PSMB1,SCP2,CPT2,MAOB,PSMA5,ABCD3,PRDX6,PRDX5,HMOX2,HIBADH,ACSL1,ATP6V1E1,ATP6V1A,EIF4A3,STAT3,LRPPRC,GPD2,ACADSB,RPL5,PSMB2,FXR1,HSD17B4,PGD,VCP,HADHB,RPL23,PLIN5,ALDH6A1,UBXN1,PSME1,DHX9,ECH1,PSMD2,CUL1,CUL4A,AUH,BLMH,UBE4A,…
GO:0072329	GO:BP	monocarboxylic acid catabolic process	0.0171097	59	17	20192	GO:0032787,GO:0046395	PCCB,HADH,PCCA,ACAA1,SCP2,CPT2,ABCD3,HSD17B4,PGD,HADHB,PLIN5,ECH1,AUH,DECR1,MCAT,GCDH,ECHDC1
GO:0022624	GO:CC	proteasome accessory complex	0.0176582	24	9	1012	GO:0000502,GO:0005622,GO:0032991	PSME2,PSMD12,PSMD14,PSME1,PSMD2,PSMD4,PSMD13,PSMD8,PSMC3
GO:0045271	GO:CC	respiratory chain complex I	0.0179282	44	13	2475	GO:0030964,GO:0098803,GO:1902495	NDUFA10,NDUFV1,NDUFS8,NDUFS4,NDUFS7,NDUFS2,NDUFB1,NDUFB4,NDUFB10,NDUFS1,NDUFA9,NDUFAF1,NDUFB9
GO:0006364	GO:BP	rRNA processing	0.0188522	44	14	2361	GO:0016072,GO:0034470,GO:0042254	RPS24,DDX17,RPS15,NOP56,EIF4A3,RPS27,RPL5,RPL27,RPS8,RPS16,RPS6,RPS25,PRKDC,MRM3
GO:0022613	GO:BP	ribonucleoprotein complex biogenesis	0.0203159	130	29	7605	GO:0044085	RPS24,DDX3X,DDX17,RPL24,MRPS7,RPS15,NOP56,SNRNP200,XRCC5,EIF4A3,RPS27,RPL5,RPL27,RPS8,RPS16,SNRPD1,RPL23A,RPS6,RPS25,PRKDC,C1QBP,DHX9,CUL4A,EIF3A,PRPF8,RPL3L,EIF3C,MRM3,RUVBL2
GO:0042255	GO:BP	ribosome assembly	0.0204899	30	11	11633	GO:0042254,GO:0140694	DDX3X,RPL24,MRPS7,RPS15,XRCC5,RPS27,RPL5,RPL23A,PRKDC,C1QBP,RPL3L
GO:0005742	GO:CC	mitochondrial outer membrane translocase complex	0.0208175	16	7	388	GO:0098799	APOOL,TOMM70,HSPA9,MTX1,IMMT,TOMM22,DNAJC11
GO:0002181	GO:BP	cytoplasmic translation	0.0208423	112	26	850	GO:0006412	RPS9,RPS24,RPL24,RPL27A,RPS15,PABPC1,RPS2,RPS3,RPL12,RPL9,RPS27,RPL5,RPS3A,RPL27,RPS8,RPS15A,RPS16,RPS4X,RPL23A,RPS6,RPL23,RPS25,DHX9,EIF3A,EIF3C,RPL36
GO:0009062	GO:BP	fatty acid catabolic process	0.0209322	55	16	3665	GO:0006631,GO:0044242,GO:0072329	PCCB,HADH,PCCA,ACAA1,SCP2,CPT2,ABCD3,HSD17B4,HADHB,PLIN5,ECH1,AUH,DECR1,MCAT,GCDH,ECHDC1
GO:0006396	GO:BP	RNA processing	0.0216952	242	46	2387	GO:0010467,GO:0016070	RPS24,HNRNPM,DDX3X,DDX17,RPS15,RTCA,NOP56,HNRNPR,SNRNP200,ZMPSTE24,HSPA8,PABPC1,TCP1,RPS3,PTBP1,PRDX6,PPP2R1A,MAP2K2,EIF4A3,STAT3,RPS27,RPL5,FXR1,RPL27,RPS8,RPS16,SNRPD1,RPS6,RPL23,RPS25,PRKDC,C1QBP,DHX9,EFTUD2,SF3B3,SF3B4,PDE12,PRPF8,TRMT10C,SUPV3L1,CCAR2,PNPT1,TSNAX,MRPL44,MRM3,APOBEC2
GO:0000502	GO:CC	proteasome complex	0.0220731	56	15	97	GO:0140535,GO:1905369	PSME2,PSMD12,PSMD14,PSMB1,PSMA5,PSMB2,VCP,PSME1,PSMD2,PSMD4,ECPAS,UBQLN1,PSMD13,PSMD8,PSMC3
GO:0043226	GO:CC	organelle	0.0227366	3162	385	2123	GO:0110165	DNPEP,RPS9,RPS24,NDUFA10,APOOL,HNRNPM,PSME2,WASHC4,MRPL45,MGLL,ETFRF1,DHRS7B,DDX3X,NCEH1,DPY19L1,DDX17,SCARB2,PHGDH,SPG7,IDE,UBA6,CNIH4,COQ10B,APEH,MRPS34,RPL24,PCCB,HADH,NPEPPS,RPL27A,BCKDHA,NDUFV1,ATP5MF-PTCD1,LAMB1,MRPS22,DPM1,CHCHD7,MRPS7,YES1,LONP1,RPS15,RTN2,STXBP3,NDUFS8,PSMD12,IPO5,RTCA,PSMD14,SDCBP,NOP56,BCKDK,BCAT2,NDUFS4,HSPA12A,HNRNPR,TIMM44,AP1G1,LIAS,OGA,CTNND1,CUTA,NDUFS7,NDUFS2,FL…
GO:0070418	GO:CC	DNA-dependent protein kinase complex	0.0237862	3	3	2799	GO:0140513,GO:1902554	XRCC6,XRCC5,PRKDC
GO:0101002	GO:CC	ficolin-1-rich granule	0.0237862	117	25	3796	GO:0030141	DDX3X,APEH,PSMD12,PSMD14,AP2A2,LTA4H,HSPA8,XRCC6,ALAD,GNS,PSMB1,PSMA5,PRCP,GYG1,CCT8,ACLY,COPB1,VCP,PSMD2,MAPK14,UBR4,HUWE1,CD93,PSMD13,PSMC3
GO:0034470	GO:BP	ncRNA processing	0.0245729	78	20	9936	GO:0006396,GO:0034660	RPS24,DDX3X,DDX17,RPS15,NOP56,ZMPSTE24,MAP2K2,EIF4A3,STAT3,RPS27,RPL5,RPL27,RPS8,RPS16,RPS6,RPS25,PRKDC,TRMT10C,TSNAX,MRM3
GO:0006807	GO:BP	nitrogen compound metabolic process	0.0247842	1960	260	2763	GO:0008152	DNPEP,RPS9,RPS24,HNRNPM,PSME2,DHRS7B,DDX3X,NCEH1,DPY19L1,DDX17,PHGDH,SPG7,IDE,UBA6,APEH,MRPS34,RPL24,EIF2B4,NPEPPS,RPL27A,BCKDHA,ATP5MF-PTCD1,DPM1,MRPS7,YES1,LONP1,RPS15,RTN2,IPO5,RTCA,PSMD14,SDCBP,NOP56,BCKDK,PFDN6,BCAT2,NDUFS4,HNRNPR,LIAS,OGA,SNRNP200,ZMPSTE24,TPPP,UFL1,GLS,IPO7,AP2A1,ALDH2,PCCA,ATP5F1B,ITGAV,CTSG,ITGA5,PARP1,LTA4H,HSPD1,HSPA8,PABPC1,ANXA3,XRCC6,XRCC5,MYH6,ALAD,PGAM2,GNS,RPS2,R…
GO:0044282	GO:BP	small molecule catabolic process	0.0251875	158	33	12713	GO:0009056,GO:0044281	PCCB,HADH,BCKDHA,BCKDK,BCAT2,GLS,ALDH2,PCCA,ACAA1,SCP2,CPT2,ABCD3,HIBADH,GPD2,ACADSB,HSD17B4,PGD,HADHB,PLIN5,ALDH6A1,ECH1,AUH,BLMH,INPP5A,DECR1,TST,ACSF3,MCAT,GCDH,MCCC2,ECHDC1,AASS,APOBEC2
GO:1900182	GO:BP	positive regulation of protein localization to nucleus	0.0251875	31	11	23526	GO:0034504,GO:0048522,GO:1900180,GO:1903829	IPO5,PARP1,TCP1,CCT6A,CCT5,CCT3,CCT8,CCT4,CCT2,MAPK14,CCT7
GO:0001401	GO:CC	SAM complex	0.0255849	9	5	154	GO:0005742	APOOL,HSPA9,MTX1,IMMT,DNAJC11
GO:0051054	GO:BP	positive regulation of DNA metabolic process	0.0259886	62	17	15545	GO:0006259,GO:0010604,GO:0045935,GO:0051052	PARP1,ANXA3,XRCC5,TCP1,RPS3,CCT6A,CCT5,CCT3,CCT8,CCT4,CCT2,PRKDC,DHX9,MMS19,CCT7,STOML2,RUVBL2
GO:0006635	GO:BP	fatty acid beta-oxidation	0.0259886	46	14	2606	GO:0009062,GO:0019395	HADH,ACAA1,SCP2,CPT2,ABCD3,HSD17B4,HADHB,PLIN5,ECH1,AUH,DECR1,MCAT,GCDH,ECHDC1
GO:0005622	GO:CC	intracellular anatomical structure	0.0276796	3264	394	283	GO:0110165	DNPEP,RPS9,RPS24,NDUFA10,APOOL,HNRNPM,PSME2,WASHC4,MRPL45,MGLL,ETFRF1,DHRS7B,DDX3X,NCEH1,DPY19L1,DDX17,RPS10-NUDT3,SCARB2,PHGDH,SPG7,IDE,UBA6,CNIH4,COQ10B,APEH,MRPS34,RPL24,EIF2B4,PCCB,HADH,NPEPPS,RPL27A,BCKDHA,NDUFV1,ATP5MF-PTCD1,LAMB1,MRPS22,DPM1,CHCHD7,MRPS7,YES1,LONP1,RPS15,RTN2,STXBP3,NDUFS8,PSMD12,IPO5,RTCA,PSMD14,SDCBP,NOP56,BCKDK,PFDN6,BCAT2,NDUFS4,HSPA12A,HNRNPR,TIMM44,AP1G1,LIAS,OGA,CTN…
GO:0051082	GO:MF	unfolded protein binding	0.0278935	71	19	9100	GO:0005515	SPG7,PFDN6,HSPD1,HSPA8,TCP1,PPIB,HSPA9,CCT6A,CCT5,CCT3,CCT8,CCT4,CCT2,TRAP1,DNAJA3,CCT7,UGGT1,RUVBL2,NDUFAF1
GO:0032559	GO:MF	adenyl ribonucleotide binding	0.0278935	418	71	5405	GO:0030554,GO:0032555	DDX3X,DDX17,SPG7,IDE,UBA6,PCCB,YES1,LONP1,RTCA,BCKDK,HSPA12A,TIMM44,SNRNP200,HSPA4L,ATP1A1,PCCA,ATP5F1B,HSPD1,HSPA8,XRCC6,XRCC5,MYH6,ATP2A2,TCP1,SCP2,WARS,VARS,ABCD3,ACSL1,MAP2K2,ATP6V1A,HSPA9,EIF4A3,CCT6A,CCT5,CCT3,GMPS,CCT8,CCT4,ACLY,VCP,CCT2,PRKDC,ALDH6A1,DHX9,TRAP1,LARS2,PDK2,MAPK14,ACSF3,SUPV3L1,FLAD1,NUBPL,AFG1L,GCDH,DNAJA3,HSPA12B,CCT7,QRSL1,CARS2,MCCC2,SARS2,FARSB,IARS2,EHD2,UBA2,NRBP1,VP…
GO:0019843	GO:MF	rRNA binding	0.0278935	30	11	4590	GO:0003723	RPS9,MRPS7,RPS3,RPL12,RPL9,RPL5,RPS4X,RPL23A,RPL23,TST,PTCD3
GO:0005524	GO:MF	ATP binding	0.0278935	397	68	1888	GO:0032559,GO:0035639	DDX3X,DDX17,SPG7,IDE,UBA6,PCCB,YES1,LONP1,RTCA,BCKDK,HSPA12A,TIMM44,SNRNP200,HSPA4L,ATP1A1,PCCA,ATP5F1B,HSPD1,HSPA8,XRCC6,XRCC5,MYH6,ATP2A2,TCP1,WARS,VARS,ABCD3,ACSL1,MAP2K2,ATP6V1A,HSPA9,EIF4A3,CCT6A,CCT5,CCT3,GMPS,CCT8,CCT4,ACLY,VCP,CCT2,PRKDC,DHX9,TRAP1,LARS2,PDK2,MAPK14,ACSF3,SUPV3L1,FLAD1,NUBPL,AFG1L,DNAJA3,HSPA12B,CCT7,QRSL1,CARS2,MCCC2,SARS2,FARSB,IARS2,EHD2,UBA2,NRBP1,VPS4A,RUVBL2,BCS1L,P…
GO:0044183	GO:MF	protein folding chaperone	0.0279705	26	10	7051	GO:0003674	HSPA8,TCP1,HSPA9,CCT6A,CCT5,CCT3,CCT8,CCT4,CCT2,CCT7
GO:0032981	GO:BP	mitochondrial respiratory chain complex I assembly	0.0302089	52	15	9169	GO:0010257,GO:0033108	NDUFA10,NDUFS8,NDUFS4,NDUFS7,NDUFS2,NDUFB1,NDUFB4,NDUFB10,NDUFS1,NDUFA9,NDUFAF2,NUBPL,BCS1L,NDUFAF1,NDUFB9
GO:0031968	GO:CC	organelle outer membrane	0.0302148	107	23	1439	GO:0019867,GO:0031967,GO:0098588	APOOL,TOMM70,MAOB,ACSL1,HSPA9,LRPPRC,VDAC2,HADHB,BID,MTX1,IMMT,RETSAT,MFN1,RHOT1,AKAP1,SLC25A46,RMDN3,TOMM22,DNAJC11,MTCH1,VDAC3,FIS1,MTCH2
GO:0051052	GO:BP	regulation of DNA metabolic process	0.0322316	92	22	15543	GO:0006259,GO:0019219,GO:0060255	ZMPSTE24,PARP1,ANXA3,XRCC5,RPA2,TCP1,RPS3,PPP2R1A,CCT6A,CCT5,CCT3,CCT8,CCT4,CCT2,PRKDC,DHX9,UBE2V1,CUL4A,MMS19,CCT7,STOML2,RUVBL2
GO:0016787	GO:MF	hydrolase activity	0.0358419	643	100	3754	GO:0003824	DNPEP,MGLL,DDX3X,NCEH1,DDX17,RPS10-NUDT3,SPG7,IDE,APEH,NPEPPS,LONP1,PSMD14,OGA,SNRNP200,ZMPSTE24,TPPP,GLS,HSPA4L,ATP1A1,ALDH2,EPHX1,SRPRA,CTSG,LTA4H,HSPD1,HSPA8,XRCC6,XRCC5,MYH6,PGAM2,GNS,ATP2A2,TCP1,PSMB1,MMUT,UQCRC2,RPS3,VARS,ABCD3,GNA11,PRDX6,PPP2R1A,ATP6V1E1,HSPA9,EIF4A3,CCT6A,PRCP,CCT5,CCT3,PPM1F,PSMB2,GMPS,CCT8,CCT4,VCP,GNAS,CCT2,DHODH,DHX9,TRAP1,BLMH,INPP5A,EFTUD2,LARS2,PDE12,FAHD2B,PRPF8,…
GO:0016874	GO:MF	ligase activity	0.0366134	86	21	3836	GO:0003824	UBA6,PCCB,RTCA,PCCA,ATP5F1B,WARS,VARS,ACSL1,ATP6V1A,ATP5PO,GMPS,TRIM25,LARS2,ACSF3,QRSL1,CARS2,MCCC2,SARS2,FARSB,IARS2,UBA2
GO:0016072	GO:BP	rRNA metabolic process	0.0369116	53	15	5669	GO:0034660	RPS24,DDX17,RPS15,NOP56,EIF4A3,RPS27,RPL5,RPL27,RPS8,RPS16,RPS6,RPS25,PRKDC,MRPL44,MRM3
GO:1902495	GO:CC	transmembrane transporter complex	0.0375631	90	20	4013	GO:0016021,GO:0098796,GO:1990351	NDUFA10,NDUFV1,NDUFS8,NDUFS4,NDUFS7,NDUFS2,NDUFB1,NDUFB4,NDUFB10,ATP1A1,ATP1B1,ATP2A2,UQCRC2,NDUFS1,ASPH,NDUFA9,RYR2,BCS1L,NDUFAF1,NDUFB9
GO:0009083	GO:BP	branched-chain amino acid catabolic process	0.0379531	19	8	3686	GO:0009063,GO:0009081	BCKDHA,BCKDK,BCAT2,HIBADH,ACADSB,ALDH6A1,AUH,MCCC2
GO:0031047	GO:BP	gene silencing by RNA	0.0389482	28	10	8119	GO:0010629	DDX3X,DDX17,ZMPSTE24,PABPC1,MAP2K2,STAT3,FXR1,DHX9,SND1,TSNAX
GO:0098796	GO:CC	membrane protein complex	0.0391633	413	66	3623	GO:0016020,GO:0032991	NDUFA10,APOOL,SPG7,NDUFV1,ATP5MF-PTCD1,NDUFS8,SDCBP,NDUFS4,AP1G1,CTNND1,NDUFS7,NDUFS2,NDUFB1,TOMM70,AP2A2,NDUFB4,AP2A1,NDUFB10,ATP1A1,ATP1B1,ATP5F1B,ITGAV,SRPRA,ITGA5,HSPD1,ATP2A2,UQCRC2,ITGA6,NDUFS1,GNA11,CDH5,COPB2,ATP6V1E1,ATP6V1A,HSPA9,VDAC2,ATP5PO,COPB1,COPA,VCP,GNAS,UBXN1,VAC14,AP1B1,ASPH,MTX1,NDUFA9,IMMT,HLA-DRB1,MFN1,EMC1,STT3B,CHMP7,RYR2,HOOK2,VPS35,TOMM22,DNAJC11,EMC3,STOML2,BCS1L,VDAC3…
GO:0030131	GO:CC	clathrin adaptor complex	0.0405283	10	5	1070	GO:0030118,GO:0030119	AP1G1,AP2A2,AP2A1,AP1B1,AP3M1
GO:1902554	GO:CC	serine/threonine protein kinase complex	0.0405283	14	6	4023	GO:1902911	XRCC6,XRCC5,PRKDC,CCNY,PHKB,MMS19
GO:0051539	GO:MF	4 iron, 4 sulfur cluster binding	0.0424032	19	8	9172	GO:0051536	NDUFV1,NDUFS8,LIAS,NDUFS7,NDUFS2,NDUFS1,NUBPL,NFU1
GO:0009060	GO:BP	aerobic respiration	0.0427019	144	30	3663	GO:0045333	NDUFA10,IDE,NDUFV1,NDUFS8,NDUFS4,NDUFS7,NDUFS2,NDUFB1,NDUFB4,NDUFB10,ATP5F1B,UQCRC2,NDUFS1,MDH2,ATP5PO,IDH2,IDH3A,VCP,BID,CYCS,NDUFA9,ME3,PDE12,AFG1L,DHTKD1,TEFM,SIRT3,STOML2,NDUFAF1,NDUFB9
GO:0005741	GO:CC	mitochondrial outer membrane	0.0440731	98	21	387	GO:0031966,GO:0031968	APOOL,TOMM70,MAOB,ACSL1,HSPA9,VDAC2,HADHB,BID,MTX1,IMMT,MFN1,RHOT1,AKAP1,SLC25A46,RMDN3,TOMM22,DNAJC11,MTCH1,VDAC3,FIS1,MTCH2
GO:0008137	GO:MF	NADH dehydrogenase (ubiquinone) activity	0.0453022	38	12	1994	GO:0009055,GO:0015453,GO:0050136	NDUFA10,NDUFV1,NDUFS8,NDUFS4,NDUFS7,NDUFS2,NDUFB1,NDUFB4,NDUFB10,NDUFS1,NDUFA9,NDUFB9
GO:0140535	GO:CC	intracellular protein-containing complex	0.0459887	178	33	3964	GO:0032991	PSME2,DPM1,PSMD12,PSMD14,XRCC6,XRCC5,PSMB1,PSMA5,PPP2R1A,PSMB2,VCP,PRKDC,PSME1,PSMD2,UBE2V1,CUL1,CUL4A,UBE4A,PSMD4,ECPAS,UBR3,CYFIP1,CCAR2,COMMD1,CUL5,USP47,MMS19,QRSL1,UBQLN1,PSMD13,RUVBL2,PSMD8,PSMC3

## Sheet: MRspecific_up
term_id	source	term_name	p_value	term_size	intersection_size	source_order	parents	intersection
GO:0008091	GO:CC	spectrin	0.00365723	6	3	604	GO:0030864,GO:0032991	EPB41L2,SPTB,SPTBN1
GO:0032589	GO:CC	neuron projection membrane	0.00434112	7	3	1546	GO:0031253,GO:0031256,GO:0043005	SGCE,MYO1C,SPTBN1
GO:0015629	GO:CC	actin cytoskeleton	0.00728918	219	11	836	GO:0005856	MYO1C,EPB41L2,SPTB,DMD,HNRNPK,SPTBN1,AHNAK,MYLK3,MYH14,PDCD6IP,TLN2
GO:0005200	GO:MF	structural constituent of cytoskeleton	0.00847352	51	6	1696	GO:0005198	SPTB,DMD,DSP,SPTBN1,ADD3,TLN2
GO:0005516	GO:MF	calmodulin binding	0.00847352	72	7	1880	GO:0005515	MYO1C,SPTBN1,AKAP12,SNTB2,EEA1,MYH14,ADD3
GO:0001533	GO:CC	cornified envelope	0.0105608	11	3	161	GO:0005886	CAPN1,DSP,DSG2
GO:0016010	GO:CC	dystrophin-associated glycoprotein complex	0.0140311	14	3	844	GO:0090665,GO:0098797	SGCE,DMD,SNTB2
GO:0005521	GO:MF	lamin binding	0.0181703	9	3	1885	GO:0005515	DMD,TOR1AIP1,MLIP
GO:0030864	GO:CC	cortical actin cytoskeleton	0.0294363	39	4	1149	GO:0015629,GO:0030863	EPB41L2,SPTB,DMD,SPTBN1
GO:0031253	GO:CC	cell projection membrane	0.0311407	67	5	1260	GO:0098590,GO:0120025	SGCE,MYO1C,DMD,SPTBN1,PACSIN2
GO:0031256	GO:CC	leading edge membrane	0.0337631	42	4	1263	GO:0005886,GO:0031252,GO:0110165	SGCE,MYO1C,SPTBN1,PACSIN2

## Sheet: MRspecific_do
term_id	source	term_name	p_value	term_size	intersection_size	source_order	parents	intersection
GO:0051015	GO:MF	actin filament binding	0.0034886	114	7	9080	GO:0003779,GO:0044877	MYH7B,ARPC1A,XIRP2,FLNC,XIRP1,NRAP,CFL2
GO:2000379	GO:BP	positive regulation of reactive oxygen species metabolic process	0.0410221	25	4	29598	GO:0031325,GO:0072593,GO:2000377	MT-CO2,PDGFRB,TSPO,GRB2
